# Supplementary material for: Multi-omic integration via similarity network fusion to detect molecular subtypes of ageing
Source: Brain Commun. 2023 Apr 4;5(2):fcad110. doi: 10.1093/braincomms/fcad110 (PMC10110975; doi:10.1093/braincomms/fcad110)
Supplement: fcad110_Supplementary_Data [file fcad110_supplementary_data.zip]

Archive with 2 entries (2 files):
- Supplementary Table 4.csv
- Supplementary material.docx
