# Supplementary material for: Multi-omic integration via similarity network fusion to detect molecular subtypes of ageing
Source: Brain Commun. 2023 Apr 4;5(2):fcad110. doi: 10.1093/braincomms/fcad110 (PMC10110975; doi:10.1093/braincomms/fcad110)
Supplement: fcad110_Supplementary_Data [file fcad110_supplementary_data.zip › Supplementary Table 4.csv]

limit_by	clust_num	opt_est	snf_type	sample	response	p	n_modes
R	2	5	R	1092	amyloid	0.133555971621205	1
R	2	5	R	1092	tangles	0.187244645919134	1
R	2	5	R	1092	nft	0.531792232822377	1
R	2	5	R	1092	plaque_d	0.596793666676395	1
R	2	5	R	1092	plaque_n	0.582047994857904	1
R	2	5	R	1092	tdp	0.413867573278346	1
R	2	5	R	1092	cvda	0.617491606653792	1
R	2	5	R	1092	gct	0.0168567896488639	1
R	2	5	R	1092	mct	0.391992125067621	1
R	2	5	R	1092	arteriol	0.638129924930081	1
R	2	5	R	1092	caa	0.137019730688652	1
R	2	5	R	1092	lewy_body	0.367501182275383	1
R	2	5	R	1092	ad_reagan	0.912733822973421	1
R	2	5	R	1092	cogn_global	1.65748421519098e-05	1
R	2	5	R	1092	global_slope	0.00555069175684965	1
R	2	5	R	1092	resilience	4.63213806741131e-06	1
R	3	5	R	1092	amyloid	0.197890475763648	1
R	3	5	R	1092	tangles	0.504622252620931	1
R	3	5	R	1092	nft	0.723493507630979	1
R	3	5	R	1092	plaque_d	0.697998982964093	1
R	3	5	R	1092	plaque_n	0.723049935437765	1
R	3	5	R	1092	tdp	0.134612094380016	1
R	3	5	R	1092	cvda	0.248035865478789	1
R	3	5	R	1092	gct	0.0830891375212547	1
R	3	5	R	1092	mct	0.575109414563629	1
R	3	5	R	1092	arteriol	0.313801109208896	1
R	3	5	R	1092	caa	0.0996351940609514	1
R	3	5	R	1092	lewy_body	0.226402102505397	1
R	3	5	R	1092	ad_reagan	0.603148069239285	1
R	3	5	R	1092	cogn_global	4.84262712906302e-05	1
R	3	5	R	1092	global_slope	0.00434712953905385	1
R	3	5	R	1092	resilience	7.0348312307762e-06	1
R	4	5	R	1092	amyloid	0.0547330320181546	1
R	4	5	R	1092	tangles	0.0130511808110987	1
R	4	5	R	1092	nft	0.0200241251752833	1
R	4	5	R	1092	plaque_d	0.157241113371817	1
R	4	5	R	1092	plaque_n	0.00949185372867291	1
R	4	5	R	1092	tdp	0.145455323974079	1
R	4	5	R	1092	cvda	0.0555123685028123	1
R	4	5	R	1092	gct	0.732214391150603	1
R	4	5	R	1092	mct	0.872813795861797	1
R	4	5	R	1092	arteriol	0.130429583579284	1
R	4	5	R	1092	caa	0.137888032216055	1
R	4	5	R	1092	lewy_body	0.418083246657767	1
R	4	5	R	1092	ad_reagan	0.00812516164100215	1
R	4	5	R	1092	cogn_global	0.012726236655251	1
R	4	5	R	1092	global_slope	0.105575413763892	1
R	4	5	R	1092	resilience	0.0182253235121856	1
R	5	5	R	1092	amyloid	0.0275082235832472	1
R	5	5	R	1092	tangles	0.0116849443836979	1
R	5	5	R	1092	nft	0.0059022144341809	1
R	5	5	R	1092	plaque_d	0.265942027585476	1
R	5	5	R	1092	plaque_n	0.0010781268232056	1
R	5	5	R	1092	tdp	0.387264014291809	1
R	5	5	R	1092	cvda	0.0694802637987525	1
R	5	5	R	1092	gct	0.59494655490173	1
R	5	5	R	1092	mct	0.980793852954961	1
R	5	5	R	1092	arteriol	0.00394102161698525	1
R	5	5	R	1092	caa	0.322327787799052	1
R	5	5	R	1092	lewy_body	0.598887881709532	1
R	5	5	R	1092	ad_reagan	0.134803904623852	1
R	5	5	R	1092	cogn_global	0.000197240525303418	1
R	5	5	R	1092	global_slope	0.0142249425254227	1
R	5	5	R	1092	resilience	0.000830359210823704	1
D	2	2	D	736	amyloid	0.00120952173382297	1
D	2	2	D	736	tangles	0.00151874422498512	1
D	2	2	D	736	nft	0.0152575441424321	1
D	2	2	D	736	plaque_d	0.0226571528437532	1
D	2	2	D	736	plaque_n	0.0084921888079286	1
D	2	2	D	736	tdp	0.0219658305416787	1
D	2	2	D	736	cvda	0.0564105574444253	1
D	2	2	D	736	gct	0.249040303265393	1
D	2	2	D	736	mct	0.366261887110853	1
D	2	2	D	736	arteriol	0.621508296536659	1
D	2	2	D	736	caa	0.57006432397445	1
D	2	2	D	736	lewy_body	0.63886789049545	1
D	2	2	D	736	ad_reagan	0.0642623461200654	1
D	2	2	D	736	cogn_global	0.0133383028660639	1
D	2	2	D	736	global_slope	0.00518858052706715	1
D	2	2	D	736	resilience	0.200072474026412	1
D	3	2	D	736	amyloid	0.00316142501014295	1
D	3	2	D	736	tangles	0.00140332515558806	1
D	3	2	D	736	nft	0.0127715645405605	1
D	3	2	D	736	plaque_d	0.000850031303694412	1
D	3	2	D	736	plaque_n	0.0071598510479102	1
D	3	2	D	736	tdp	0.0573022961117194	1
D	3	2	D	736	cvda	0.060938561702143	1
D	3	2	D	736	gct	0.521196100016367	1
D	3	2	D	736	mct	0.623508559592256	1
D	3	2	D	736	arteriol	0.718688989300228	1
D	3	2	D	736	caa	0.86016463972321	1
D	3	2	D	736	lewy_body	0.572593108539558	1
D	3	2	D	736	ad_reagan	0.0541016492384532	1
D	3	2	D	736	cogn_global	0.0308654213682959	1
D	3	2	D	736	global_slope	0.0152317468082075	1
D	3	2	D	736	resilience	0.264458856730003	1
D	4	2	D	736	amyloid	0.000103859112802848	1
D	4	2	D	736	tangles	0.0465377611852551	1
D	4	2	D	736	nft	0.0973188100324653	1
D	4	2	D	736	plaque_d	0.000612608935198976	1
D	4	2	D	736	plaque_n	0.00112563579657493	1
D	4	2	D	736	tdp	0.051326256497591	1
D	4	2	D	736	cvda	0.0950785398052695	1
D	4	2	D	736	gct	0.549671761231505	1
D	4	2	D	736	mct	0.0144653560039248	1
D	4	2	D	736	arteriol	0.854365401986078	1
D	4	2	D	736	caa	0.513948127643502	1
D	4	2	D	736	lewy_body	0.962571291292882	1
D	4	2	D	736	ad_reagan	0.115903032210162	1
D	4	2	D	736	cogn_global	0.00304787265538161	1
D	4	2	D	736	global_slope	0.0153949621695011	1
D	4	2	D	736	resilience	0.0210391427851721	1
D	5	2	D	736	amyloid	0.000107085596889629	1
D	5	2	D	736	tangles	0.0138327004412698	1
D	5	2	D	736	nft	0.0338145849045218	1
D	5	2	D	736	plaque_d	0.00540453705004663	1
D	5	2	D	736	plaque_n	0.00188194159695329	1
D	5	2	D	736	tdp	0.0262107705758061	1
D	5	2	D	736	cvda	0.105858215368739	1
D	5	2	D	736	gct	0.322633259851517	1
D	5	2	D	736	mct	0.0445094178539358	1
D	5	2	D	736	arteriol	0.095146974505367	1
D	5	2	D	736	caa	0.0629844068618922	1
D	5	2	D	736	lewy_body	0.939156840985944	1
D	5	2	D	736	ad_reagan	0.0943320243558371	1
D	5	2	D	736	cogn_global	0.0109549920804704	1
D	5	2	D	736	global_slope	0.102037854960506	1
D	5	2	D	736	resilience	0.0320089862921193	1
H	2	2	H	667	amyloid	0.0570869711084977	1
H	2	2	H	667	tangles	0.090916081361696	1
H	2	2	H	667	nft	0.265432858529361	1
H	2	2	H	667	plaque_d	0.052917607813453	1
H	2	2	H	667	plaque_n	0.0735133888631988	1
H	2	2	H	667	tdp	0.533347042264942	1
H	2	2	H	667	cvda	0.0778507883613143	1
H	2	2	H	667	gct	0.872811551738902	1
H	2	2	H	667	mct	0.365747497501989	1
H	2	2	H	667	arteriol	0.764480778965385	1
H	2	2	H	667	caa	0.0485747637560712	1
H	2	2	H	667	lewy_body	0.436444353263827	1
H	2	2	H	667	ad_reagan	0.019873075793684	1
H	2	2	H	667	cogn_global	0.123511724636145	1
H	2	2	H	667	global_slope	0.0259949172874963	1
H	2	2	H	667	resilience	0.38849454227983	1
H	3	2	H	667	amyloid	0.272340371810761	1
H	3	2	H	667	tangles	0.189465006938187	1
H	3	2	H	667	nft	0.348995766518047	1
H	3	2	H	667	plaque_d	0.475921176768809	1
H	3	2	H	667	plaque_n	0.0570882097099584	1
H	3	2	H	667	tdp	0.690424427622818	1
H	3	2	H	667	cvda	0.457158259810407	1
H	3	2	H	667	gct	0.162865177590631	1
H	3	2	H	667	mct	0.499334891815646	1
H	3	2	H	667	arteriol	0.764657842550621	1
H	3	2	H	667	caa	0.0720514294036134	1
H	3	2	H	667	lewy_body	0.37558253193563	1
H	3	2	H	667	ad_reagan	0.229334801137168	1
H	3	2	H	667	cogn_global	0.168577413855655	1
H	3	2	H	667	global_slope	0.215446765194713	1
H	3	2	H	667	resilience	0.262101453897439	1
H	4	2	H	667	amyloid	0.0128782547269476	1
H	4	2	H	667	tangles	0.481422708468337	1
H	4	2	H	667	nft	0.530631732046855	1
H	4	2	H	667	plaque_d	0.205331394127901	1
H	4	2	H	667	plaque_n	0.0179023845115865	1
H	4	2	H	667	tdp	0.91371297383834	1
H	4	2	H	667	cvda	0.282820643188322	1
H	4	2	H	667	gct	0.366918319831664	1
H	4	2	H	667	mct	0.44666242584878	1
H	4	2	H	667	arteriol	0.740621818174456	1
H	4	2	H	667	caa	0.0701727184010936	1
H	4	2	H	667	lewy_body	0.367433121224645	1
H	4	2	H	667	ad_reagan	0.000515810511081055	1
H	4	2	H	667	cogn_global	0.371791838338425	1
H	4	2	H	667	global_slope	0.149496662899289	1
H	4	2	H	667	resilience	0.511976357072226	1
H	5	2	H	667	amyloid	0.217607017038835	1
H	5	2	H	667	tangles	0.691706837301023	1
H	5	2	H	667	nft	0.663563651892842	1
H	5	2	H	667	plaque_d	0.538715197193021	1
H	5	2	H	667	plaque_n	0.296069562750363	1
H	5	2	H	667	tdp	0.877175287241956	1
H	5	2	H	667	cvda	0.433777479854354	1
H	5	2	H	667	gct	0.861494119780744	1
H	5	2	H	667	mct	0.712037420264878	1
H	5	2	H	667	arteriol	0.615157945344037	1
H	5	2	H	667	caa	0.021471897451024	1
H	5	2	H	667	lewy_body	0.799593376711484	1
H	5	2	H	667	ad_reagan	0.428466260962477	1
H	5	2	H	667	cogn_global	0.775529402159209	1
H	5	2	H	667	global_slope	0.308458290128538	1
H	5	2	H	667	resilience	0.760609839292545	1
P	2	2	P	368	amyloid	0.124100411572201	1
P	2	2	P	368	tangles	0.00311003855912149	1
P	2	2	P	368	nft	0.000766192554182711	1
P	2	2	P	368	plaque_d	0.192923226640555	1
P	2	2	P	368	plaque_n	0.00109766458390435	1
P	2	2	P	368	tdp	0.279934477664835	1
P	2	2	P	368	cvda	0.105965364284685	1
P	2	2	P	368	gct	0.664712275904562	1
P	2	2	P	368	mct	0.588894697034952	1
P	2	2	P	368	arteriol	0.539936254633023	1
P	2	2	P	368	caa	0.734224877986292	1
P	2	2	P	368	lewy_body	0.156373303473494	1
P	2	2	P	368	ad_reagan	0.0492874745335885	1
P	2	2	P	368	cogn_global	0.000199451991196517	1
P	2	2	P	368	global_slope	0.000326226319605185	1
P	2	2	P	368	resilience	0.107574549810376	1
P	3	2	P	368	amyloid	0.112755915684124	1
P	3	2	P	368	tangles	0.00437013006463947	1
P	3	2	P	368	nft	0.00237269610812219	1
P	3	2	P	368	plaque_d	0.128424250618475	1
P	3	2	P	368	plaque_n	0.00455864289056464	1
P	3	2	P	368	tdp	0.620776509101809	1
P	3	2	P	368	cvda	0.0114715994313246	1
P	3	2	P	368	gct	0.353368608065615	1
P	3	2	P	368	mct	0.678234597206591	1
P	3	2	P	368	arteriol	0.194898376371314	1
P	3	2	P	368	caa	0.134825626486742	1
P	3	2	P	368	lewy_body	0.216067161420962	1
P	3	2	P	368	ad_reagan	0.116814672057963	1
P	3	2	P	368	cogn_global	2.4076061339479e-05	1
P	3	2	P	368	global_slope	0.000180908885803386	1
P	3	2	P	368	resilience	0.0359285406841625	1
P	4	2	P	368	amyloid	0.0129601153186959	1
P	4	2	P	368	tangles	0.000209230161799277	1
P	4	2	P	368	nft	0.000170653719485377	1
P	4	2	P	368	plaque_d	0.0282359559224981	1
P	4	2	P	368	plaque_n	0.000235963608254038	1
P	4	2	P	368	tdp	0.34019252871435	1
P	4	2	P	368	cvda	0.00379514122475323	1
P	4	2	P	368	gct	0.765607042229281	1
P	4	2	P	368	mct	0.465872196027392	1
P	4	2	P	368	arteriol	0.173166015896001	1
P	4	2	P	368	caa	0.359216294369298	1
P	4	2	P	368	lewy_body	0.142103449661073	1
P	4	2	P	368	ad_reagan	0.0526655417728625	1
P	4	2	P	368	cogn_global	6.06243486580139e-07	1
P	4	2	P	368	global_slope	8.96704718122098e-06	1
P	4	2	P	368	resilience	0.00303235284907624	1
P	5	2	P	368	amyloid	0.0021114269812812	1
P	5	2	P	368	tangles	7.1085483324949e-05	1
P	5	2	P	368	nft	0.00152639557657197	1
P	5	2	P	368	plaque_d	0.0200486308256786	1
P	5	2	P	368	plaque_n	0.000237536573624458	1
P	5	2	P	368	tdp	0.185210772931349	1
P	5	2	P	368	cvda	5.28544935020956e-06	1
P	5	2	P	368	gct	0.663351035045824	1
P	5	2	P	368	mct	0.651215536600581	1
P	5	2	P	368	arteriol	0.0852512510638994	1
P	5	2	P	368	caa	0.51941750888243	1
P	5	2	P	368	lewy_body	0.0658688717459647	1
P	5	2	P	368	ad_reagan	0.0564181034435396	1
P	5	2	P	368	cogn_global	2.36231777659516e-06	1
P	5	2	P	368	global_slope	0.000105838684809158	1
P	5	2	P	368	resilience	0.0114776457553564	1
M	2	2	M	514	amyloid	0.766092962179201	1
M	2	2	M	514	tangles	0.100075127370863	1
M	2	2	M	514	nft	0.0911080744830895	1
M	2	2	M	514	plaque_d	0.840942769658978	1
M	2	2	M	514	plaque_n	0.333424594832604	1
M	2	2	M	514	tdp	0.45051115487705	1
M	2	2	M	514	cvda	0.778163912130137	1
M	2	2	M	514	gct	0.217964265782905	1
M	2	2	M	514	mct	0.410101898639629	1
M	2	2	M	514	arteriol	0.373979526411176	1
M	2	2	M	514	caa	0.184104103682954	1
M	2	2	M	514	lewy_body	0.701985038306394	1
M	2	2	M	514	ad_reagan	0.216316022842208	1
M	2	2	M	514	cogn_global	0.0275877182204157	1
M	2	2	M	514	global_slope	0.165166466874878	1
M	2	2	M	514	resilience	0.0942383246724935	1
M	3	2	M	514	amyloid	0.444384028123239	1
M	3	2	M	514	tangles	7.59436078109571e-05	1
M	3	2	M	514	nft	0.000242536037771488	1
M	3	2	M	514	plaque_d	0.179900122707306	1
M	3	2	M	514	plaque_n	0.0530670299687664	1
M	3	2	M	514	tdp	0.221467950446674	1
M	3	2	M	514	cvda	0.900730270480003	1
M	3	2	M	514	gct	0.341873192945377	1
M	3	2	M	514	mct	0.892937204979195	1
M	3	2	M	514	arteriol	0.708621142778298	1
M	3	2	M	514	caa	0.276444183195774	1
M	3	2	M	514	lewy_body	0.796753782486074	1
M	3	2	M	514	ad_reagan	0.0662713859064393	1
M	3	2	M	514	cogn_global	0.000415587463239786	1
M	3	2	M	514	global_slope	0.000902967113326381	1
M	3	2	M	514	resilience	0.0285093719158784	1
M	4	2	M	514	amyloid	0.588520277920615	1
M	4	2	M	514	tangles	0.00943785331447693	1
M	4	2	M	514	nft	0.00143003176279881	1
M	4	2	M	514	plaque_d	0.469753639818229	1
M	4	2	M	514	plaque_n	0.152993316374653	1
M	4	2	M	514	tdp	0.236835819264927	1
M	4	2	M	514	cvda	0.915515141248726	1
M	4	2	M	514	gct	0.644595528962547	1
M	4	2	M	514	mct	0.903177270781599	1
M	4	2	M	514	arteriol	0.643535068517434	1
M	4	2	M	514	caa	0.744761606485325	1
M	4	2	M	514	lewy_body	0.907778144801285	1
M	4	2	M	514	ad_reagan	0.144925092823651	1
M	4	2	M	514	cogn_global	0.0233854510518748	1
M	4	2	M	514	global_slope	0.0229217403481256	1
M	4	2	M	514	resilience	0.273315572618663	1
M	5	2	M	514	amyloid	0.704358399793486	1
M	5	2	M	514	tangles	0.0126757916675719	1
M	5	2	M	514	nft	0.00767709221170369	1
M	5	2	M	514	plaque_d	0.30780878983381	1
M	5	2	M	514	plaque_n	0.0960695142190091	1
M	5	2	M	514	tdp	0.478864303129502	1
M	5	2	M	514	cvda	0.919253961544111	1
M	5	2	M	514	gct	0.417561706359675	1
M	5	2	M	514	mct	0.684049299404206	1
M	5	2	M	514	arteriol	0.523201767274253	1
M	5	2	M	514	caa	0.750752661235888	1
M	5	2	M	514	lewy_body	0.756823176278045	1
M	5	2	M	514	ad_reagan	0.0257326761507506	1
M	5	2	M	514	cogn_global	0.0217662162389363	1
M	5	2	M	514	global_slope	0.00586230640230914	1
M	5	2	M	514	resilience	0.398967674369471	1
RD	2	2	R	581	amyloid	0.0379566420650467	1
RD	2	2	R	581	tangles	0.871255352918295	1
RD	2	2	R	581	nft	0.6664231534276	1
RD	2	2	R	581	plaque_d	0.735519849574497	1
RD	2	2	R	581	plaque_n	0.323661916296885	1
RD	2	2	R	581	tdp	0.141022281644566	1
RD	2	2	R	581	cvda	0.835321251115752	1
RD	2	2	R	581	gct	0.685509494307756	1
RD	2	2	R	581	mct	0.864145207674094	1
RD	2	2	R	581	arteriol	0.320639661384161	1
RD	2	2	R	581	caa	0.964192015296846	1
RD	2	2	R	581	lewy_body	0.458601939574966	1
RD	2	2	R	581	ad_reagan	0.858012925483535	1
RD	2	2	R	581	cogn_global	0.000944218437962854	1
RD	2	2	R	581	global_slope	0.0195906456726721	1
RD	2	2	R	581	resilience	7.65871466527677e-05	1
RD	3	2	R	581	amyloid	0.00124119125133414	1
RD	3	2	R	581	tangles	0.0767758179825069	1
RD	3	2	R	581	nft	0.0959793893372916	1
RD	3	2	R	581	plaque_d	0.161038916704616	1
RD	3	2	R	581	plaque_n	0.00322781276654633	1
RD	3	2	R	581	tdp	0.0890663275829165	1
RD	3	2	R	581	cvda	0.508164909925719	1
RD	3	2	R	581	gct	0.845035196331614	1
RD	3	2	R	581	mct	0.0587526122902955	1
RD	3	2	R	581	arteriol	0.195197104192055	1
RD	3	2	R	581	caa	0.423821690639556	1
RD	3	2	R	581	lewy_body	0.787833352428797	1
RD	3	2	R	581	ad_reagan	0.0738878454527022	1
RD	3	2	R	581	cogn_global	0.0292864768971381	1
RD	3	2	R	581	global_slope	0.0649768198692326	1
RD	3	2	R	581	resilience	0.0214310698988378	1
RD	4	2	R	581	amyloid	0.00297057069461335	1
RD	4	2	R	581	tangles	0.289282542998671	1
RD	4	2	R	581	nft	0.21333044151945	1
RD	4	2	R	581	plaque_d	0.109412140335905	1
RD	4	2	R	581	plaque_n	0.0119476743985673	1
RD	4	2	R	581	tdp	0.182240801283101	1
RD	4	2	R	581	cvda	0.200786817054168	1
RD	4	2	R	581	gct	0.363327483292336	1
RD	4	2	R	581	mct	0.230169336613132	1
RD	4	2	R	581	arteriol	0.580934739954165	1
RD	4	2	R	581	caa	0.696099179549636	1
RD	4	2	R	581	lewy_body	0.495556228791624	1
RD	4	2	R	581	ad_reagan	0.0710065968045806	1
RD	4	2	R	581	cogn_global	0.0581897846224925	1
RD	4	2	R	581	global_slope	0.108922749222598	1
RD	4	2	R	581	resilience	0.0635583407693802	1
RD	5	2	R	581	amyloid	0.0270905321075523	1
RD	5	2	R	581	tangles	0.404019557026484	1
RD	5	2	R	581	nft	0.383875840271203	1
RD	5	2	R	581	plaque_d	0.34758067673457	1
RD	5	2	R	581	plaque_n	0.0498368461476068	1
RD	5	2	R	581	tdp	0.384285962219726	1
RD	5	2	R	581	cvda	0.622361991261531	1
RD	5	2	R	581	gct	0.48046645478437	1
RD	5	2	R	581	mct	0.0793765643667464	1
RD	5	2	R	581	arteriol	0.32464893154198	1
RD	5	2	R	581	caa	0.747920543836948	1
RD	5	2	R	581	lewy_body	0.449870907548874	1
RD	5	2	R	581	ad_reagan	0.246566935528666	1
RD	5	2	R	581	cogn_global	0.0282133277865598	1
RD	5	2	R	581	global_slope	0.132913703991955	1
RD	5	2	R	581	resilience	0.0773692432530965	1
RD	2	2	D	581	amyloid	0.00671399289357279	1
RD	2	2	D	581	tangles	0.0137311418331104	1
RD	2	2	D	581	nft	0.0316176019818098	1
RD	2	2	D	581	plaque_d	0.0912421392240851	1
RD	2	2	D	581	plaque_n	0.0634506431192626	1
RD	2	2	D	581	tdp	0.00512932207322457	1
RD	2	2	D	581	cvda	0.384145198802476	1
RD	2	2	D	581	gct	0.675238358330401	1
RD	2	2	D	581	mct	0.843077466567239	1
RD	2	2	D	581	arteriol	0.969720413036805	1
RD	2	2	D	581	caa	0.770292078382675	1
RD	2	2	D	581	lewy_body	0.749693127024479	1
RD	2	2	D	581	ad_reagan	0.170146598948513	1
RD	2	2	D	581	cogn_global	0.185494962616187	1
RD	2	2	D	581	global_slope	0.0487989684430481	1
RD	2	2	D	581	resilience	0.891709361560677	1
RD	3	2	D	581	amyloid	0.0251749659481038	1
RD	3	2	D	581	tangles	0.0482777757094729	1
RD	3	2	D	581	nft	0.0741003858512037	1
RD	3	2	D	581	plaque_d	0.0137746967356419	1
RD	3	2	D	581	plaque_n	0.150311404170127	1
RD	3	2	D	581	tdp	0.00729223862448091	1
RD	3	2	D	581	cvda	0.186579739024406	1
RD	3	2	D	581	gct	0.923936845437296	1
RD	3	2	D	581	mct	0.683550167691036	1
RD	3	2	D	581	arteriol	0.644087873470466	1
RD	3	2	D	581	caa	0.864564271538712	1
RD	3	2	D	581	lewy_body	0.955189070990343	1
RD	3	2	D	581	ad_reagan	0.224856463291172	1
RD	3	2	D	581	cogn_global	0.308646183216758	1
RD	3	2	D	581	global_slope	0.169425098028123	1
RD	3	2	D	581	resilience	0.520934784710065	1
RD	4	2	D	581	amyloid	0.00746534032162622	1
RD	4	2	D	581	tangles	0.255092420311974	1
RD	4	2	D	581	nft	0.412481157352572	1
RD	4	2	D	581	plaque_d	0.146685020732042	1
RD	4	2	D	581	plaque_n	0.346822123898984	1
RD	4	2	D	581	tdp	0.0405984053537869	1
RD	4	2	D	581	cvda	0.328686287935231	1
RD	4	2	D	581	gct	0.812079138303366	1
RD	4	2	D	581	mct	0.471782380547542	1
RD	4	2	D	581	arteriol	0.390630509733562	1
RD	4	2	D	581	caa	0.68154768882094	1
RD	4	2	D	581	lewy_body	0.79075537100988	1
RD	4	2	D	581	ad_reagan	0.644291931552805	1
RD	4	2	D	581	cogn_global	0.0504559179360265	1
RD	4	2	D	581	global_slope	0.21840793121866	1
RD	4	2	D	581	resilience	0.0904295539805978	1
RD	5	2	D	581	amyloid	0.00210770797365403	1
RD	5	2	D	581	tangles	0.296653810700376	1
RD	5	2	D	581	nft	0.352336581824704	1
RD	5	2	D	581	plaque_d	0.0717630467004378	1
RD	5	2	D	581	plaque_n	0.0136409764387926	1
RD	5	2	D	581	tdp	0.108019699452238	1
RD	5	2	D	581	cvda	0.0694095161191706	1
RD	5	2	D	581	gct	0.654229261845464	1
RD	5	2	D	581	mct	0.315510737158834	1
RD	5	2	D	581	arteriol	0.378615517256554	1
RD	5	2	D	581	caa	0.562673510700616	1
RD	5	2	D	581	lewy_body	0.656218799101987	1
RD	5	2	D	581	ad_reagan	0.214642432119095	1
RD	5	2	D	581	cogn_global	0.307810011537589	1
RD	5	2	D	581	global_slope	0.857640686681001	1
RD	5	2	D	581	resilience	0.133401114000167	1
RD	2	2	RD	581	amyloid	0.000363533280135752	2
RD	2	2	RD	581	tangles	0.0793420547640682	2
RD	2	2	RD	581	nft	0.0777979621110849	2
RD	2	2	RD	581	plaque_d	0.330642688221733	2
RD	2	2	RD	581	plaque_n	0.0797574435389385	2
RD	2	2	RD	581	tdp	0.0121076237369662	2
RD	2	2	RD	581	cvda	0.873975407890944	2
RD	2	2	RD	581	gct	0.991464698890669	2
RD	2	2	RD	581	mct	0.315518455682935	2
RD	2	2	RD	581	arteriol	0.274715075932631	2
RD	2	2	RD	581	caa	0.54437571307994	2
RD	2	2	RD	581	lewy_body	0.406270984710341	2
RD	2	2	RD	581	ad_reagan	0.292246301876259	2
RD	2	2	RD	581	cogn_global	0.00634486751096592	2
RD	2	2	RD	581	global_slope	0.00991313055140797	2
RD	2	2	RD	581	resilience	0.0216623686089309	2
RD	3	2	RD	581	amyloid	0.00331152954621878	2
RD	3	2	RD	581	tangles	0.0490828765312622	2
RD	3	2	RD	581	nft	0.0512011959590834	2
RD	3	2	RD	581	plaque_d	0.0344570643456326	2
RD	3	2	RD	581	plaque_n	0.0396659852000319	2
RD	3	2	RD	581	tdp	0.00855361104411435	2
RD	3	2	RD	581	cvda	0.244734387391127	2
RD	3	2	RD	581	gct	0.442670702327206	2
RD	3	2	RD	581	mct	0.828062956036821	2
RD	3	2	RD	581	arteriol	0.446376964767945	2
RD	3	2	RD	581	caa	0.850170607437104	2
RD	3	2	RD	581	lewy_body	0.822677201461635	2
RD	3	2	RD	581	ad_reagan	0.115991573507369	2
RD	3	2	RD	581	cogn_global	0.0336354870453539	2
RD	3	2	RD	581	global_slope	0.0569121729503928	2
RD	3	2	RD	581	resilience	0.0182935853623162	2
RD	4	2	RD	581	amyloid	6.32157222660054e-08	2
RD	4	2	RD	581	tangles	0.00261234100370582	2
RD	4	2	RD	581	nft	0.00138130595812738	2
RD	4	2	RD	581	plaque_d	0.0396695420682021	2
RD	4	2	RD	581	plaque_n	0.000417835184575689	2
RD	4	2	RD	581	tdp	0.0354385864727033	2
RD	4	2	RD	581	cvda	0.485704201615143	2
RD	4	2	RD	581	gct	0.938561248813371	2
RD	4	2	RD	581	mct	0.675977249761011	2
RD	4	2	RD	581	arteriol	0.303443939797259	2
RD	4	2	RD	581	caa	0.209773512817856	2
RD	4	2	RD	581	lewy_body	0.873392473442614	2
RD	4	2	RD	581	ad_reagan	0.0418051272545654	2
RD	4	2	RD	581	cogn_global	0.0051747913297116	2
RD	4	2	RD	581	global_slope	0.034626558546918	2
RD	4	2	RD	581	resilience	0.100251220911791	2
RD	5	2	RD	581	amyloid	2.98507648191564e-07	2
RD	5	2	RD	581	tangles	0.070288227567921	2
RD	5	2	RD	581	nft	0.0462745831729972	2
RD	5	2	RD	581	plaque_d	0.156697746748941	2
RD	5	2	RD	581	plaque_n	0.00177273857539163	2
RD	5	2	RD	581	tdp	0.0737780235589218	2
RD	5	2	RD	581	cvda	0.458275789540755	2
RD	5	2	RD	581	gct	0.828362149700753	2
RD	5	2	RD	581	mct	0.918729333159344	2
RD	5	2	RD	581	arteriol	0.247850848254735	2
RD	5	2	RD	581	caa	0.306949199194183	2
RD	5	2	RD	581	lewy_body	0.826950202805251	2
RD	5	2	RD	581	ad_reagan	0.111937858116042	2
RD	5	2	RD	581	cogn_global	0.0424332175388614	2
RD	5	2	RD	581	global_slope	0.177231943976076	2
RD	5	2	RD	581	resilience	0.386324432240991	2
RH	2	3	R	520	amyloid	0.0526149718454249	1
RH	2	3	R	520	tangles	0.514681103227179	1
RH	2	3	R	520	nft	0.918683074810191	1
RH	2	3	R	520	plaque_d	0.788640164028375	1
RH	2	3	R	520	plaque_n	0.22777686541059	1
RH	2	3	R	520	tdp	0.413739105467017	1
RH	2	3	R	520	cvda	0.596571196784661	1
RH	2	3	R	520	gct	0.93938220447713	1
RH	2	3	R	520	mct	0.468437573360496	1
RH	2	3	R	520	arteriol	0.280736379064406	1
RH	2	3	R	520	caa	0.956861380726433	1
RH	2	3	R	520	lewy_body	0.119247680076372	1
RH	2	3	R	520	ad_reagan	0.878402221733489	1
RH	2	3	R	520	cogn_global	0.000313283647959481	1
RH	2	3	R	520	global_slope	0.0128783442260536	1
RH	2	3	R	520	resilience	2.21765228811573e-05	1
RH	3	3	R	520	amyloid	0.000496025674142911	1
RH	3	3	R	520	tangles	0.0161646129598572	1
RH	3	3	R	520	nft	0.109991248168902	1
RH	3	3	R	520	plaque_d	0.224329947872046	1
RH	3	3	R	520	plaque_n	9.80500654260446e-05	1
RH	3	3	R	520	tdp	0.0504130848597526	1
RH	3	3	R	520	cvda	0.742494676837048	1
RH	3	3	R	520	gct	0.670930805096787	1
RH	3	3	R	520	mct	0.240063150557004	1
RH	3	3	R	520	arteriol	0.0279384217309105	1
RH	3	3	R	520	caa	0.435131178452768	1
RH	3	3	R	520	lewy_body	0.652251296983086	1
RH	3	3	R	520	ad_reagan	0.0173385195554678	1
RH	3	3	R	520	cogn_global	0.0147041835900346	1
RH	3	3	R	520	global_slope	0.11055688334761	1
RH	3	3	R	520	resilience	0.0142428100630307	1
RH	4	3	R	520	amyloid	0.00221822424630347	1
RH	4	3	R	520	tangles	0.175524262201638	1
RH	4	3	R	520	nft	0.617477491480093	1
RH	4	3	R	520	plaque_d	0.407015343777579	1
RH	4	3	R	520	plaque_n	0.00347066661262017	1
RH	4	3	R	520	tdp	0.228318146471182	1
RH	4	3	R	520	cvda	0.843038841458156	1
RH	4	3	R	520	gct	0.167113049046618	1
RH	4	3	R	520	mct	0.503458511285175	1
RH	4	3	R	520	arteriol	0.235327423029825	1
RH	4	3	R	520	caa	0.255391118568121	1
RH	4	3	R	520	lewy_body	0.474454585410071	1
RH	4	3	R	520	ad_reagan	0.134548396092117	1
RH	4	3	R	520	cogn_global	0.0447704540028087	1
RH	4	3	R	520	global_slope	0.494963058120654	1
RH	4	3	R	520	resilience	0.0297318811767584	1
RH	5	3	R	520	amyloid	0.00624445749293056	1
RH	5	3	R	520	tangles	0.105111589062645	1
RH	5	3	R	520	nft	0.298888451772834	1
RH	5	3	R	520	plaque_d	0.255696027439241	1
RH	5	3	R	520	plaque_n	0.00306662034031978	1
RH	5	3	R	520	tdp	0.579137130723209	1
RH	5	3	R	520	cvda	0.574720171729271	1
RH	5	3	R	520	gct	0.791176059919364	1
RH	5	3	R	520	mct	0.212299340202138	1
RH	5	3	R	520	arteriol	0.201648091174825	1
RH	5	3	R	520	caa	0.775977201329505	1
RH	5	3	R	520	lewy_body	0.618568963502267	1
RH	5	3	R	520	ad_reagan	0.281588562722325	1
RH	5	3	R	520	cogn_global	0.18901678571443	1
RH	5	3	R	520	global_slope	0.214230863390792	1
RH	5	3	R	520	resilience	0.666533316576081	1
RH	2	2	H	520	amyloid	0.0257492830357824	1
RH	2	2	H	520	tangles	0.17768606762472	1
RH	2	2	H	520	nft	0.25117272759606	1
RH	2	2	H	520	plaque_d	0.0591347914269497	1
RH	2	2	H	520	plaque_n	0.0580700453915823	1
RH	2	2	H	520	tdp	0.837834624947174	1
RH	2	2	H	520	cvda	0.515311161895015	1
RH	2	2	H	520	gct	0.757556724453485	1
RH	2	2	H	520	mct	0.540921938096924	1
RH	2	2	H	520	arteriol	0.71295249021789	1
RH	2	2	H	520	caa	0.17531091336895	1
RH	2	2	H	520	lewy_body	0.648156833427422	1
RH	2	2	H	520	ad_reagan	0.0222437291778059	1
RH	2	2	H	520	cogn_global	0.252541429896968	1
RH	2	2	H	520	global_slope	0.195216370815963	1
RH	2	2	H	520	resilience	0.517123316276518	1
RH	3	2	H	520	amyloid	0.109769956500288	1
RH	3	2	H	520	tangles	0.506861718829488	1
RH	3	2	H	520	nft	0.520185458762826	1
RH	3	2	H	520	plaque_d	0.141206642596419	1
RH	3	2	H	520	plaque_n	0.130224271961556	1
RH	3	2	H	520	tdp	0.52356442590973	1
RH	3	2	H	520	cvda	0.669302883414139	1
RH	3	2	H	520	gct	0.764814784638818	1
RH	3	2	H	520	mct	0.892957299804889	1
RH	3	2	H	520	arteriol	0.466574624934527	1
RH	3	2	H	520	caa	0.596609608051755	1
RH	3	2	H	520	lewy_body	0.249773429041591	1
RH	3	2	H	520	ad_reagan	0.231071662607182	1
RH	3	2	H	520	cogn_global	0.280569741227661	1
RH	3	2	H	520	global_slope	0.310838397450092	1
RH	3	2	H	520	resilience	0.327628967178482	1
RH	4	2	H	520	amyloid	0.0316214172740283	1
RH	4	2	H	520	tangles	0.884549085120771	1
RH	4	2	H	520	nft	0.538639751702441	1
RH	4	2	H	520	plaque_d	0.229436842538695	1
RH	4	2	H	520	plaque_n	0.0331448988374979	1
RH	4	2	H	520	tdp	0.528648989992045	1
RH	4	2	H	520	cvda	0.605439821134553	1
RH	4	2	H	520	gct	0.942409322163479	1
RH	4	2	H	520	mct	0.520311782466568	1
RH	4	2	H	520	arteriol	0.976806389816292	1
RH	4	2	H	520	caa	0.260394308511505	1
RH	4	2	H	520	lewy_body	0.510403264980033	1
RH	4	2	H	520	ad_reagan	0.00565212634479787	1
RH	4	2	H	520	cogn_global	0.547650870168115	1
RH	4	2	H	520	global_slope	0.449208028627661	1
RH	4	2	H	520	resilience	0.705976603922061	1
RH	5	2	H	520	amyloid	0.22978953021444	1
RH	5	2	H	520	tangles	0.72620384444655	1
RH	5	2	H	520	nft	0.385882688600648	1
RH	5	2	H	520	plaque_d	0.153309793026306	1
RH	5	2	H	520	plaque_n	0.17577684890147	1
RH	5	2	H	520	tdp	0.886807083873543	1
RH	5	2	H	520	cvda	0.986789465430522	1
RH	5	2	H	520	gct	0.816585876511738	1
RH	5	2	H	520	mct	0.280278216987158	1
RH	5	2	H	520	arteriol	0.729180738576431	1
RH	5	2	H	520	caa	0.0756065800958287	1
RH	5	2	H	520	lewy_body	0.846648899746467	1
RH	5	2	H	520	ad_reagan	0.182307820562441	1
RH	5	2	H	520	cogn_global	0.831493628423548	1
RH	5	2	H	520	global_slope	0.745209921590177	1
RH	5	2	H	520	resilience	0.743893770038589	1
RH	2	3	RH	520	amyloid	0.387428017243705	2
RH	2	3	RH	520	tangles	0.667812975881068	2
RH	2	3	RH	520	nft	0.336447493395171	2
RH	2	3	RH	520	plaque_d	0.307538440746388	2
RH	2	3	RH	520	plaque_n	0.388634942236351	2
RH	2	3	RH	520	tdp	0.517032645146286	2
RH	2	3	RH	520	cvda	0.349948660968255	2
RH	2	3	RH	520	gct	0.597573003928209	2
RH	2	3	RH	520	mct	0.564939048292757	2
RH	2	3	RH	520	arteriol	0.494499387509903	2
RH	2	3	RH	520	caa	0.846948134751152	2
RH	2	3	RH	520	lewy_body	0.475116575780193	2
RH	2	3	RH	520	ad_reagan	0.422883753643357	2
RH	2	3	RH	520	cogn_global	0.584007543937579	2
RH	2	3	RH	520	global_slope	0.20605854542471	2
RH	2	3	RH	520	resilience	0.931392868173767	2
RH	3	3	RH	520	amyloid	0.017418197867525	2
RH	3	3	RH	520	tangles	0.242926720170377	2
RH	3	3	RH	520	nft	0.211439934108443	2
RH	3	3	RH	520	plaque_d	0.171107118981812	2
RH	3	3	RH	520	plaque_n	0.00835355613293552	2
RH	3	3	RH	520	tdp	0.184673105847106	2
RH	3	3	RH	520	cvda	0.221014993014389	2
RH	3	3	RH	520	gct	0.731153834622916	2
RH	3	3	RH	520	mct	0.598432732623327	2
RH	3	3	RH	520	arteriol	0.77150254911321	2
RH	3	3	RH	520	caa	0.189250536766498	2
RH	3	3	RH	520	lewy_body	0.21796140389055	2
RH	3	3	RH	520	ad_reagan	0.0290898912572533	2
RH	3	3	RH	520	cogn_global	0.32068338175893	2
RH	3	3	RH	520	global_slope	0.371769285089738	2
RH	3	3	RH	520	resilience	0.206950826572654	2
RH	4	3	RH	520	amyloid	0.0196260205668175	2
RH	4	3	RH	520	tangles	0.567929329022069	2
RH	4	3	RH	520	nft	0.261551205886052	2
RH	4	3	RH	520	plaque_d	0.333173074215653	2
RH	4	3	RH	520	plaque_n	0.0150201464559446	2
RH	4	3	RH	520	tdp	0.135640357395996	2
RH	4	3	RH	520	cvda	0.75591731300803	2
RH	4	3	RH	520	gct	0.970184429326405	2
RH	4	3	RH	520	mct	0.201325630932813	2
RH	4	3	RH	520	arteriol	0.989241245506518	2
RH	4	3	RH	520	caa	0.160999306009378	2
RH	4	3	RH	520	lewy_body	0.833401601270993	2
RH	4	3	RH	520	ad_reagan	0.0438922483739651	2
RH	4	3	RH	520	cogn_global	0.405856642397989	2
RH	4	3	RH	520	global_slope	0.317749413643911	2
RH	4	3	RH	520	resilience	0.447081457831616	2
RH	5	3	RH	520	amyloid	0.0186748411409823	2
RH	5	3	RH	520	tangles	0.00887985596919888	2
RH	5	3	RH	520	nft	0.11711988539091	2
RH	5	3	RH	520	plaque_d	0.251296365399409	2
RH	5	3	RH	520	plaque_n	0.0140450851446679	2
RH	5	3	RH	520	tdp	0.563830175170762	2
RH	5	3	RH	520	cvda	0.722500477670094	2
RH	5	3	RH	520	gct	0.0209687508494612	2
RH	5	3	RH	520	mct	0.230413999749445	2
RH	5	3	RH	520	arteriol	0.672284764540093	2
RH	5	3	RH	520	caa	0.122019496399182	2
RH	5	3	RH	520	lewy_body	0.795839072548386	2
RH	5	3	RH	520	ad_reagan	0.0230631025919907	2
RH	5	3	RH	520	cogn_global	0.000361896797834019	2
RH	5	3	RH	520	global_slope	0.000598682008391226	2
RH	5	3	RH	520	resilience	0.0218791344200257	2
RP	2	5	R	288	amyloid	0.643990942015625	1
RP	2	5	R	288	tangles	0.0476168446954105	1
RP	2	5	R	288	nft	0.232201123544599	1
RP	2	5	R	288	plaque_d	0.525201744051359	1
RP	2	5	R	288	plaque_n	0.49301634445051	1
RP	2	5	R	288	tdp	0.968493001205668	1
RP	2	5	R	288	cvda	0.677848658595424	1
RP	2	5	R	288	gct	0.0572294663882491	1
RP	2	5	R	288	mct	0.959428209662943	1
RP	2	5	R	288	arteriol	0.805475507948187	1
RP	2	5	R	288	caa	0.904280117716294	1
RP	2	5	R	288	lewy_body	0.910149315215811	1
RP	2	5	R	288	ad_reagan	0.510804743869089	1
RP	2	5	R	288	cogn_global	0.0017814703136133	1
RP	2	5	R	288	global_slope	0.0286027372419846	1
RP	2	5	R	288	resilience	0.00444730651494945	1
RP	3	5	R	288	amyloid	0.405028849696529	1
RP	3	5	R	288	tangles	0.32832491859943	1
RP	3	5	R	288	nft	0.801678117208455	1
RP	3	5	R	288	plaque_d	0.911976974006399	1
RP	3	5	R	288	plaque_n	0.639451685826183	1
RP	3	5	R	288	tdp	0.197848637426279	1
RP	3	5	R	288	cvda	0.37627590477893	1
RP	3	5	R	288	gct	0.898053347375285	1
RP	3	5	R	288	mct	0.964631291192164	1
RP	3	5	R	288	arteriol	0.571475444250166	1
RP	3	5	R	288	caa	0.962589916255725	1
RP	3	5	R	288	lewy_body	0.205460331397389	1
RP	3	5	R	288	ad_reagan	0.895523148858699	1
RP	3	5	R	288	cogn_global	0.542559881688419	1
RP	3	5	R	288	global_slope	0.986055697286451	1
RP	3	5	R	288	resilience	0.110229009704187	1
RP	4	5	R	288	amyloid	0.706840937201041	1
RP	4	5	R	288	tangles	0.0596347137277099	1
RP	4	5	R	288	nft	0.127112238318676	1
RP	4	5	R	288	plaque_d	0.32039090521057	1
RP	4	5	R	288	plaque_n	0.0999787902692227	1
RP	4	5	R	288	tdp	0.866149657540772	1
RP	4	5	R	288	cvda	0.901985926244528	1
RP	4	5	R	288	gct	0.437939300602286	1
RP	4	5	R	288	mct	0.521939023599025	1
RP	4	5	R	288	arteriol	0.721264201570081	1
RP	4	5	R	288	caa	0.875890102586408	1
RP	4	5	R	288	lewy_body	0.998348308164822	1
RP	4	5	R	288	ad_reagan	0.100879312317708	1
RP	4	5	R	288	cogn_global	0.206623731170341	1
RP	4	5	R	288	global_slope	0.308093706700255	1
RP	4	5	R	288	resilience	0.197066685047747	1
RP	5	5	R	288	amyloid	0.944129424788155	1
RP	5	5	R	288	tangles	0.311127900017565	1
RP	5	5	R	288	nft	0.698466262109022	1
RP	5	5	R	288	plaque_d	0.793700727412147	1
RP	5	5	R	288	plaque_n	0.865341843367581	1
RP	5	5	R	288	tdp	0.738758987568042	1
RP	5	5	R	288	cvda	0.0443103199083679	1
RP	5	5	R	288	gct	0.0510946686035432	1
RP	5	5	R	288	mct	0.730363328738535	1
RP	5	5	R	288	arteriol	0.857327140332509	1
RP	5	5	R	288	caa	0.758134247857963	1
RP	5	5	R	288	lewy_body	0.806319569569209	1
RP	5	5	R	288	ad_reagan	0.905601372917022	1
RP	5	5	R	288	cogn_global	0.103889935684935	1
RP	5	5	R	288	global_slope	0.166341301010604	1
RP	5	5	R	288	resilience	0.101177115267434	1
RP	2	3	P	288	amyloid	0.0859945972075015	1
RP	2	3	P	288	tangles	0.00683891241372718	1
RP	2	3	P	288	nft	0.0182317276631371	1
RP	2	3	P	288	plaque_d	0.0901647762994517	1
RP	2	3	P	288	plaque_n	0.00393304011769054	1
RP	2	3	P	288	tdp	0.391816153049	1
RP	2	3	P	288	cvda	0.135908493592082	1
RP	2	3	P	288	gct	0.419548791370848	1
RP	2	3	P	288	mct	0.555749133431846	1
RP	2	3	P	288	arteriol	0.771079149093268	1
RP	2	3	P	288	caa	0.951877786492826	1
RP	2	3	P	288	lewy_body	0.348516494638844	1
RP	2	3	P	288	ad_reagan	0.0359557760480259	1
RP	2	3	P	288	cogn_global	0.00421167115075027	1
RP	2	3	P	288	global_slope	0.00573189620251124	1
RP	2	3	P	288	resilience	0.0874896303494133	1
RP	3	3	P	288	amyloid	0.0520968873121505	1
RP	3	3	P	288	tangles	0.00247061983696415	1
RP	3	3	P	288	nft	0.00971049098851246	1
RP	3	3	P	288	plaque_d	0.0215391371833341	1
RP	3	3	P	288	plaque_n	0.00371633605167995	1
RP	3	3	P	288	tdp	0.393865363180316	1
RP	3	3	P	288	cvda	0.0247287664425968	1
RP	3	3	P	288	gct	0.710005353324447	1
RP	3	3	P	288	mct	0.947915225861811	1
RP	3	3	P	288	arteriol	0.271910761878841	1
RP	3	3	P	288	caa	0.63405175070259	1
RP	3	3	P	288	lewy_body	0.302601553058282	1
RP	3	3	P	288	ad_reagan	0.063932937600706	1
RP	3	3	P	288	cogn_global	0.00408004870881558	1
RP	3	3	P	288	global_slope	0.0115615605658955	1
RP	3	3	P	288	resilience	0.304180000801563	1
RP	4	3	P	288	amyloid	0.0108337243836913	1
RP	4	3	P	288	tangles	0.00219029241317468	1
RP	4	3	P	288	nft	0.00349952801722806	1
RP	4	3	P	288	plaque_d	0.0887131250148704	1
RP	4	3	P	288	plaque_n	0.00370303196311311	1
RP	4	3	P	288	tdp	0.431459626681905	1
RP	4	3	P	288	cvda	0.000295206339602618	1
RP	4	3	P	288	gct	0.928405312469387	1
RP	4	3	P	288	mct	0.74099895362591	1
RP	4	3	P	288	arteriol	0.361941875959002	1
RP	4	3	P	288	caa	0.367440857941272	1
RP	4	3	P	288	lewy_body	0.00390886334658025	1
RP	4	3	P	288	ad_reagan	0.098264523033541	1
RP	4	3	P	288	cogn_global	2.03072308970008e-05	1
RP	4	3	P	288	global_slope	0.000386198352341213	1
RP	4	3	P	288	resilience	0.0142762996767623	1
RP	5	3	P	288	amyloid	0.0533411783405222	1
RP	5	3	P	288	tangles	0.00345914434515121	1
RP	5	3	P	288	nft	0.0381946196094466	1
RP	5	3	P	288	plaque_d	0.032927706333665	1
RP	5	3	P	288	plaque_n	0.00763987273176615	1
RP	5	3	P	288	tdp	0.805600849001664	1
RP	5	3	P	288	cvda	0.0168802768575015	1
RP	5	3	P	288	gct	0.513627306986198	1
RP	5	3	P	288	mct	0.592792222466711	1
RP	5	3	P	288	arteriol	0.327641923669614	1
RP	5	3	P	288	caa	0.28998702423914	1
RP	5	3	P	288	lewy_body	0.529752422418555	1
RP	5	3	P	288	ad_reagan	0.047364667195563	1
RP	5	3	P	288	cogn_global	0.000669790369202184	1
RP	5	3	P	288	global_slope	0.00108005698721813	1
RP	5	3	P	288	resilience	0.178412913067842	1
RP	2	3	RP	288	amyloid	0.0965372773097358	2
RP	2	3	RP	288	tangles	0.00148087743925454	2
RP	2	3	RP	288	nft	0.0294133898636583	2
RP	2	3	RP	288	plaque_d	0.126843179033448	2
RP	2	3	RP	288	plaque_n	0.0182154453093607	2
RP	2	3	RP	288	tdp	0.93253633956142	2
RP	2	3	RP	288	cvda	0.270905688411537	2
RP	2	3	RP	288	gct	0.655164186040704	2
RP	2	3	RP	288	mct	0.984996732073586	2
RP	2	3	RP	288	arteriol	0.0403913337410733	2
RP	2	3	RP	288	caa	0.780950717590361	2
RP	2	3	RP	288	lewy_body	0.313318246712734	2
RP	2	3	RP	288	ad_reagan	0.0917884554131553	2
RP	2	3	RP	288	cogn_global	0.0371428539287528	2
RP	2	3	RP	288	global_slope	0.182910324278759	2
RP	2	3	RP	288	resilience	0.405256712680372	2
RP	3	3	RP	288	amyloid	0.0793043184984458	2
RP	3	3	RP	288	tangles	0.0447714457158768	2
RP	3	3	RP	288	nft	0.0487749123418014	2
RP	3	3	RP	288	plaque_d	0.324533882135036	2
RP	3	3	RP	288	plaque_n	0.0299354274287659	2
RP	3	3	RP	288	tdp	0.151260238687653	2
RP	3	3	RP	288	cvda	0.782633560371353	2
RP	3	3	RP	288	gct	0.36028173281621	2
RP	3	3	RP	288	mct	0.755623731796161	2
RP	3	3	RP	288	arteriol	0.561496543933841	2
RP	3	3	RP	288	caa	0.903715911924734	2
RP	3	3	RP	288	lewy_body	0.6375845820883	2
RP	3	3	RP	288	ad_reagan	0.326501961922008	2
RP	3	3	RP	288	cogn_global	0.0418716336942279	2
RP	3	3	RP	288	global_slope	0.339206869215215	2
RP	3	3	RP	288	resilience	0.0471399053180208	2
RP	4	3	RP	288	amyloid	0.644416595519754	2
RP	4	3	RP	288	tangles	0.00359956090615168	2
RP	4	3	RP	288	nft	0.0546966881169825	2
RP	4	3	RP	288	plaque_d	0.274474879536341	2
RP	4	3	RP	288	plaque_n	0.136354413222886	2
RP	4	3	RP	288	tdp	0.193001740809478	2
RP	4	3	RP	288	cvda	0.0632590298707009	2
RP	4	3	RP	288	gct	0.71154619441782	2
RP	4	3	RP	288	mct	0.9726148354942	2
RP	4	3	RP	288	arteriol	0.994266427005136	2
RP	4	3	RP	288	caa	0.774411000559731	2
RP	4	3	RP	288	lewy_body	0.614441296993223	2
RP	4	3	RP	288	ad_reagan	0.40193444793976	2
RP	4	3	RP	288	cogn_global	0.0026205328347063	2
RP	4	3	RP	288	global_slope	0.0147098385878296	2
RP	4	3	RP	288	resilience	0.0150775912615992	2
RP	5	3	RP	288	amyloid	0.108297334689684	2
RP	5	3	RP	288	tangles	0.0883992328922525	2
RP	5	3	RP	288	nft	0.040789121809715	2
RP	5	3	RP	288	plaque_d	0.469923426573446	2
RP	5	3	RP	288	plaque_n	0.0331647119664016	2
RP	5	3	RP	288	tdp	0.126833674744367	2
RP	5	3	RP	288	cvda	0.0727359554946658	2
RP	5	3	RP	288	gct	0.208036444485501	2
RP	5	3	RP	288	mct	0.953525580464216	2
RP	5	3	RP	288	arteriol	0.688781299655598	2
RP	5	3	RP	288	caa	0.166318077158858	2
RP	5	3	RP	288	lewy_body	0.200019447727301	2
RP	5	3	RP	288	ad_reagan	0.119787307061557	2
RP	5	3	RP	288	cogn_global	0.0737775471587363	2
RP	5	3	RP	288	global_slope	0.126923455845673	2
RP	5	3	RP	288	resilience	0.283576758546758	2
RM	2	2	R	469	amyloid	0.0375267714183297	1
RM	2	2	R	469	tangles	0.640429732533152	1
RM	2	2	R	469	nft	0.743638971994928	1
RM	2	2	R	469	plaque_d	0.208624832515631	1
RM	2	2	R	469	plaque_n	0.283810233691676	1
RM	2	2	R	469	tdp	0.729887794505693	1
RM	2	2	R	469	cvda	0.439587591485438	1
RM	2	2	R	469	gct	0.0238319936609288	1
RM	2	2	R	469	mct	0.438250161513615	1
RM	2	2	R	469	arteriol	0.992502928072906	1
RM	2	2	R	469	caa	0.725147577073923	1
RM	2	2	R	469	lewy_body	0.568592441337847	1
RM	2	2	R	469	ad_reagan	0.671040856981763	1
RM	2	2	R	469	cogn_global	0.00583401557315229	1
RM	2	2	R	469	global_slope	0.0555773419677063	1
RM	2	2	R	469	resilience	0.00798251718241211	1
RM	3	2	R	469	amyloid	0.165922558487564	1
RM	3	2	R	469	tangles	0.048280813522533	1
RM	3	2	R	469	nft	0.211930170290638	1
RM	3	2	R	469	plaque_d	0.392933561543148	1
RM	3	2	R	469	plaque_n	0.079952578407504	1
RM	3	2	R	469	tdp	0.9459018727255	1
RM	3	2	R	469	cvda	0.13929164964506	1
RM	3	2	R	469	gct	0.183620432610629	1
RM	3	2	R	469	mct	0.119963424705525	1
RM	3	2	R	469	arteriol	0.414803198052919	1
RM	3	2	R	469	caa	0.671136595062156	1
RM	3	2	R	469	lewy_body	0.243308318209629	1
RM	3	2	R	469	ad_reagan	0.145924922170491	1
RM	3	2	R	469	cogn_global	0.00163853622523647	1
RM	3	2	R	469	global_slope	0.00299088234169848	1
RM	3	2	R	469	resilience	0.0343308312690509	1
RM	4	2	R	469	amyloid	0.655198932009694	1
RM	4	2	R	469	tangles	0.0756125446808124	1
RM	4	2	R	469	nft	0.337439601772542	1
RM	4	2	R	469	plaque_d	0.796701373284888	1
RM	4	2	R	469	plaque_n	0.401316717865213	1
RM	4	2	R	469	tdp	0.400627061821223	1
RM	4	2	R	469	cvda	0.03272616414372	1
RM	4	2	R	469	gct	0.043269486647183	1
RM	4	2	R	469	mct	0.444584053358508	1
RM	4	2	R	469	arteriol	0.268088744734212	1
RM	4	2	R	469	caa	0.828356823624675	1
RM	4	2	R	469	lewy_body	0.156652306048301	1
RM	4	2	R	469	ad_reagan	0.769739587024062	1
RM	4	2	R	469	cogn_global	0.0463086669270079	1
RM	4	2	R	469	global_slope	0.0898880103040431	1
RM	4	2	R	469	resilience	0.154344101712751	1
RM	5	2	R	469	amyloid	0.320478552325709	1
RM	5	2	R	469	tangles	0.25206797241113	1
RM	5	2	R	469	nft	0.72586555356056	1
RM	5	2	R	469	plaque_d	0.998516629452142	1
RM	5	2	R	469	plaque_n	0.926258127054619	1
RM	5	2	R	469	tdp	0.634846913007132	1
RM	5	2	R	469	cvda	0.254274672127595	1
RM	5	2	R	469	gct	0.532558071847512	1
RM	5	2	R	469	mct	0.997032887830672	1
RM	5	2	R	469	arteriol	0.032053800663715	1
RM	5	2	R	469	caa	0.772820772566951	1
RM	5	2	R	469	lewy_body	0.165286938810323	1
RM	5	2	R	469	ad_reagan	0.902901463914702	1
RM	5	2	R	469	cogn_global	0.00464993760404285	1
RM	5	2	R	469	global_slope	0.000847315854617706	1
RM	5	2	R	469	resilience	0.0276054468664034	1
RM	2	2	M	469	amyloid	0.727205692057626	1
RM	2	2	M	469	tangles	0.258231493787583	1
RM	2	2	M	469	nft	0.302015599590168	1
RM	2	2	M	469	plaque_d	0.851869876632881	1
RM	2	2	M	469	plaque_n	0.523650327813046	1
RM	2	2	M	469	tdp	0.671956685882459	1
RM	2	2	M	469	cvda	0.47761601238626	1
RM	2	2	M	469	gct	0.394936630412851	1
RM	2	2	M	469	mct	0.568909310231091	1
RM	2	2	M	469	arteriol	0.840055400243951	1
RM	2	2	M	469	caa	0.0835173167134105	1
RM	2	2	M	469	lewy_body	0.202307339648806	1
RM	2	2	M	469	ad_reagan	0.218055166352765	1
RM	2	2	M	469	cogn_global	0.0698972709891309	1
RM	2	2	M	469	global_slope	0.436910553986181	1
RM	2	2	M	469	resilience	0.052252948099933	1
RM	3	2	M	469	amyloid	0.372071163939449	1
RM	3	2	M	469	tangles	0.00309136544457605	1
RM	3	2	M	469	nft	0.0226609979380652	1
RM	3	2	M	469	plaque_d	0.318083910955078	1
RM	3	2	M	469	plaque_n	0.260911500983016	1
RM	3	2	M	469	tdp	0.531074214722469	1
RM	3	2	M	469	cvda	0.645631998452351	1
RM	3	2	M	469	gct	0.587403226311654	1
RM	3	2	M	469	mct	0.956923181482013	1
RM	3	2	M	469	arteriol	0.522347683684444	1
RM	3	2	M	469	caa	0.449533835788864	1
RM	3	2	M	469	lewy_body	0.43075033362011	1
RM	3	2	M	469	ad_reagan	0.0946716006747487	1
RM	3	2	M	469	cogn_global	0.0183802529233661	1
RM	3	2	M	469	global_slope	0.0740984410682926	1
RM	3	2	M	469	resilience	0.146077516471247	1
RM	4	2	M	469	amyloid	0.823967156188247	1
RM	4	2	M	469	tangles	0.0584315930503341	1
RM	4	2	M	469	nft	0.0540796350935784	1
RM	4	2	M	469	plaque_d	0.611904981369069	1
RM	4	2	M	469	plaque_n	0.593583479196103	1
RM	4	2	M	469	tdp	0.213444726188063	1
RM	4	2	M	469	cvda	0.903523609936063	1
RM	4	2	M	469	gct	0.466342792697145	1
RM	4	2	M	469	mct	0.584649422817222	1
RM	4	2	M	469	arteriol	0.760365536574768	1
RM	4	2	M	469	caa	0.829232819566537	1
RM	4	2	M	469	lewy_body	0.606293534820224	1
RM	4	2	M	469	ad_reagan	0.339914540893256	1
RM	4	2	M	469	cogn_global	0.06421131211667	1
RM	4	2	M	469	global_slope	0.0784069254906472	1
RM	4	2	M	469	resilience	0.197855170984892	1
RM	5	2	M	469	amyloid	0.653455712106665	1
RM	5	2	M	469	tangles	0.0560952907049937	1
RM	5	2	M	469	nft	0.0497608072990457	1
RM	5	2	M	469	plaque_d	0.235804715032364	1
RM	5	2	M	469	plaque_n	0.187281760840203	1
RM	5	2	M	469	tdp	0.918711612239675	1
RM	5	2	M	469	cvda	0.968700722607815	1
RM	5	2	M	469	gct	0.141821952618772	1
RM	5	2	M	469	mct	0.492652879984595	1
RM	5	2	M	469	arteriol	0.888471790969988	1
RM	5	2	M	469	caa	0.813920493156577	1
RM	5	2	M	469	lewy_body	0.290506280800648	1
RM	5	2	M	469	ad_reagan	0.0534433356954279	1
RM	5	2	M	469	cogn_global	0.073054099887121	1
RM	5	2	M	469	global_slope	0.12243956449749	1
RM	5	2	M	469	resilience	0.212319824818023	1
RM	2	2	RM	469	amyloid	0.0706185009956602	2
RM	2	2	RM	469	tangles	0.00469483259790737	2
RM	2	2	RM	469	nft	0.00629662796715773	2
RM	2	2	RM	469	plaque_d	0.154172681394135	2
RM	2	2	RM	469	plaque_n	0.0313789509264754	2
RM	2	2	RM	469	tdp	0.797121932599852	2
RM	2	2	RM	469	cvda	0.863325168937315	2
RM	2	2	RM	469	gct	0.0939986770483793	2
RM	2	2	RM	469	mct	0.553641679364705	2
RM	2	2	RM	469	arteriol	0.139819409619994	2
RM	2	2	RM	469	caa	0.593891155760928	2
RM	2	2	RM	469	lewy_body	0.265976970369818	2
RM	2	2	RM	469	ad_reagan	0.0249476913124212	2
RM	2	2	RM	469	cogn_global	4.23692379568496e-05	2
RM	2	2	RM	469	global_slope	0.0011216803298084	2
RM	2	2	RM	469	resilience	0.000472404050750294	2
RM	3	2	RM	469	amyloid	0.038074074166203	2
RM	3	2	RM	469	tangles	0.0124866586982472	2
RM	3	2	RM	469	nft	0.0182211499887448	2
RM	3	2	RM	469	plaque_d	0.108665912480795	2
RM	3	2	RM	469	plaque_n	0.0136828282075342	2
RM	3	2	RM	469	tdp	0.817440452964582	2
RM	3	2	RM	469	cvda	0.0451649025939128	2
RM	3	2	RM	469	gct	0.467707494724835	2
RM	3	2	RM	469	mct	0.0953420374175395	2
RM	3	2	RM	469	arteriol	0.107352097253171	2
RM	3	2	RM	469	caa	0.662781964462147	2
RM	3	2	RM	469	lewy_body	0.45521659654562	2
RM	3	2	RM	469	ad_reagan	0.0476239695123627	2
RM	3	2	RM	469	cogn_global	0.000923541341007427	2
RM	3	2	RM	469	global_slope	0.00878383763273511	2
RM	3	2	RM	469	resilience	0.0289409988374523	2
RM	4	2	RM	469	amyloid	0.0683511348108051	2
RM	4	2	RM	469	tangles	0.0231139424835445	2
RM	4	2	RM	469	nft	0.0166904759216315	2
RM	4	2	RM	469	plaque_d	0.121453062396463	2
RM	4	2	RM	469	plaque_n	0.0111615834058704	2
RM	4	2	RM	469	tdp	0.937421125726226	2
RM	4	2	RM	469	cvda	0.278417292563703	2
RM	4	2	RM	469	gct	0.388744839556255	2
RM	4	2	RM	469	mct	0.113953620342683	2
RM	4	2	RM	469	arteriol	0.174448702780316	2
RM	4	2	RM	469	caa	0.590663345643825	2
RM	4	2	RM	469	lewy_body	0.388457920008858	2
RM	4	2	RM	469	ad_reagan	0.111925516915201	2
RM	4	2	RM	469	cogn_global	0.0126342521246828	2
RM	4	2	RM	469	global_slope	0.0205337863533734	2
RM	4	2	RM	469	resilience	0.317515185183006	2
RM	5	2	RM	469	amyloid	0.341383440503512	2
RM	5	2	RM	469	tangles	0.00480413278610681	2
RM	5	2	RM	469	nft	0.00141184770946105	2
RM	5	2	RM	469	plaque_d	0.64772042245859	2
RM	5	2	RM	469	plaque_n	0.0226943912976517	2
RM	5	2	RM	469	tdp	0.258607033973236	2
RM	5	2	RM	469	cvda	0.812838970781271	2
RM	5	2	RM	469	gct	0.184870988050148	2
RM	5	2	RM	469	mct	0.195892467599971	2
RM	5	2	RM	469	arteriol	0.20338080927723	2
RM	5	2	RM	469	caa	0.925911815980434	2
RM	5	2	RM	469	lewy_body	0.573360769465541	2
RM	5	2	RM	469	ad_reagan	0.10993061139539	2
RM	5	2	RM	469	cogn_global	2.98278333432632e-05	2
RM	5	2	RM	469	global_slope	0.00020503762253589	2
RM	5	2	RM	469	resilience	0.0143210514449967	2
DH	2	2	D	643	amyloid	0.00500679319643679	1
DH	2	2	D	643	tangles	0.00606421243266337	1
DH	2	2	D	643	nft	0.0434767176747574	1
DH	2	2	D	643	plaque_d	0.0749508377322566	1
DH	2	2	D	643	plaque_n	0.0317580125071207	1
DH	2	2	D	643	tdp	0.0435898160590834	1
DH	2	2	D	643	cvda	0.189762659452385	1
DH	2	2	D	643	gct	0.413753767443953	1
DH	2	2	D	643	mct	0.451799107152076	1
DH	2	2	D	643	arteriol	0.721162143895523	1
DH	2	2	D	643	caa	0.664366783523289	1
DH	2	2	D	643	lewy_body	0.624833449927695	1
DH	2	2	D	643	ad_reagan	0.154043307938369	1
DH	2	2	D	643	cogn_global	0.0364114232160088	1
DH	2	2	D	643	global_slope	0.0343442018579531	1
DH	2	2	D	643	resilience	0.280464319313516	1
DH	3	2	D	643	amyloid	0.0234523747499015	1
DH	3	2	D	643	tangles	0.0112709578428486	1
DH	3	2	D	643	nft	0.0919232932630005	1
DH	3	2	D	643	plaque_d	0.0625236185405991	1
DH	3	2	D	643	plaque_n	0.0693100531620101	1
DH	3	2	D	643	tdp	0.0574536771001988	1
DH	3	2	D	643	cvda	0.295558705913495	1
DH	3	2	D	643	gct	0.729189791107996	1
DH	3	2	D	643	mct	0.50954131119626	1
DH	3	2	D	643	arteriol	0.714632272552375	1
DH	3	2	D	643	caa	0.788530078978674	1
DH	3	2	D	643	lewy_body	0.85468012673746	1
DH	3	2	D	643	ad_reagan	0.507675621011277	1
DH	3	2	D	643	cogn_global	0.110157646211393	1
DH	3	2	D	643	global_slope	0.111486159875731	1
DH	3	2	D	643	resilience	0.465101138963057	1
DH	4	2	D	643	amyloid	0.000333587584284391	1
DH	4	2	D	643	tangles	0.0555487739856052	1
DH	4	2	D	643	nft	0.113103730933774	1
DH	4	2	D	643	plaque_d	0.0255875821901971	1
DH	4	2	D	643	plaque_n	0.00171085155432891	1
DH	4	2	D	643	tdp	0.0731504778960412	1
DH	4	2	D	643	cvda	0.326796625456144	1
DH	4	2	D	643	gct	0.644468907785987	1
DH	4	2	D	643	mct	0.00787234140798758	1
DH	4	2	D	643	arteriol	0.583196996775261	1
DH	4	2	D	643	caa	0.229813438929114	1
DH	4	2	D	643	lewy_body	0.994094483024401	1
DH	4	2	D	643	ad_reagan	0.181784986870975	1
DH	4	2	D	643	cogn_global	0.000360570141221259	1
DH	4	2	D	643	global_slope	0.0513698807095905	1
DH	4	2	D	643	resilience	0.00695136750200553	1
DH	5	2	D	643	amyloid	3.96168507617756e-05	1
DH	5	2	D	643	tangles	0.0607562346341186	1
DH	5	2	D	643	nft	0.139938176492036	1
DH	5	2	D	643	plaque_d	0.0164849273162527	1
DH	5	2	D	643	plaque_n	0.000252551724022907	1
DH	5	2	D	643	tdp	0.107419433308384	1
DH	5	2	D	643	cvda	0.287565606262032	1
DH	5	2	D	643	gct	0.54141252492446	1
DH	5	2	D	643	mct	0.00947963259991421	1
DH	5	2	D	643	arteriol	0.111941479538391	1
DH	5	2	D	643	caa	0.0936714942618328	1
DH	5	2	D	643	lewy_body	0.957200327281298	1
DH	5	2	D	643	ad_reagan	0.0404434325193495	1
DH	5	2	D	643	cogn_global	0.0259194929933092	1
DH	5	2	D	643	global_slope	0.464596456306591	1
DH	5	2	D	643	resilience	0.155654113514223	1
DH	2	2	H	643	amyloid	0.119496908841455	1
DH	2	2	H	643	tangles	0.136677627520324	1
DH	2	2	H	643	nft	0.424111206517056	1
DH	2	2	H	643	plaque_d	0.130078667122329	1
DH	2	2	H	643	plaque_n	0.0946948708900584	1
DH	2	2	H	643	tdp	0.493644205904019	1
DH	2	2	H	643	cvda	0.0592124400732692	1
DH	2	2	H	643	gct	0.642364032348874	1
DH	2	2	H	643	mct	0.40874570570006	1
DH	2	2	H	643	arteriol	0.785746831850927	1
DH	2	2	H	643	caa	0.063517606361979	1
DH	2	2	H	643	lewy_body	0.228399466324105	1
DH	2	2	H	643	ad_reagan	0.017418848517457	1
DH	2	2	H	643	cogn_global	0.087647356514361	1
DH	2	2	H	643	global_slope	0.0162688463389006	1
DH	2	2	H	643	resilience	0.239589826246682	1
DH	3	2	H	643	amyloid	0.294737690180871	1
DH	3	2	H	643	tangles	0.26671453365598	1
DH	3	2	H	643	nft	0.41214957283462	1
DH	3	2	H	643	plaque_d	0.508121627216906	1
DH	3	2	H	643	plaque_n	0.0416462552828202	1
DH	3	2	H	643	tdp	0.642804833067819	1
DH	3	2	H	643	cvda	0.4500863791029	1
DH	3	2	H	643	gct	0.100424915736795	1
DH	3	2	H	643	mct	0.711402945181415	1
DH	3	2	H	643	arteriol	0.626012950202012	1
DH	3	2	H	643	caa	0.10816159854641	1
DH	3	2	H	643	lewy_body	0.214472535467792	1
DH	3	2	H	643	ad_reagan	0.183992903911597	1
DH	3	2	H	643	cogn_global	0.159773531822491	1
DH	3	2	H	643	global_slope	0.176360547488597	1
DH	3	2	H	643	resilience	0.281919894672232	1
DH	4	2	H	643	amyloid	0.0103682031719323	1
DH	4	2	H	643	tangles	0.652884523321354	1
DH	4	2	H	643	nft	0.787488763529944	1
DH	4	2	H	643	plaque_d	0.172041148206226	1
DH	4	2	H	643	plaque_n	0.0103083513147328	1
DH	4	2	H	643	tdp	0.878534226385089	1
DH	4	2	H	643	cvda	0.257637868254647	1
DH	4	2	H	643	gct	0.362873098881239	1
DH	4	2	H	643	mct	0.574139187606589	1
DH	4	2	H	643	arteriol	0.826241733751227	1
DH	4	2	H	643	caa	0.247124960436308	1
DH	4	2	H	643	lewy_body	0.280576614703245	1
DH	4	2	H	643	ad_reagan	0.000169021945218482	1
DH	4	2	H	643	cogn_global	0.329880457971242	1
DH	4	2	H	643	global_slope	0.0968610999243214	1
DH	4	2	H	643	resilience	0.522204476782603	1
DH	5	2	H	643	amyloid	0.267538946038463	1
DH	5	2	H	643	tangles	0.851731883163329	1
DH	5	2	H	643	nft	0.704829439733567	1
DH	5	2	H	643	plaque_d	0.611155527793923	1
DH	5	2	H	643	plaque_n	0.264686989911729	1
DH	5	2	H	643	tdp	0.853086492519595	1
DH	5	2	H	643	cvda	0.396437655899117	1
DH	5	2	H	643	gct	0.546515736744174	1
DH	5	2	H	643	mct	0.683795538757901	1
DH	5	2	H	643	arteriol	0.441810339064565	1
DH	5	2	H	643	caa	0.0309653645307349	1
DH	5	2	H	643	lewy_body	0.711534735885352	1
DH	5	2	H	643	ad_reagan	0.307372821208939	1
DH	5	2	H	643	cogn_global	0.808741252051859	1
DH	5	2	H	643	global_slope	0.348428488666264	1
DH	5	2	H	643	resilience	0.761604122519564	1
DH	2	4	DH	643	amyloid	0.179251538188447	2
DH	2	4	DH	643	tangles	0.0892639957567127	2
DH	2	4	DH	643	nft	0.41447139222983	2
DH	2	4	DH	643	plaque_d	0.173535417074262	2
DH	2	4	DH	643	plaque_n	0.130094735332094	2
DH	2	4	DH	643	tdp	0.473997450928734	2
DH	2	4	DH	643	cvda	0.114046562424996	2
DH	2	4	DH	643	gct	0.313015016365199	2
DH	2	4	DH	643	mct	0.375600592622385	2
DH	2	4	DH	643	arteriol	0.592266962550438	2
DH	2	4	DH	643	caa	0.047205744849633	2
DH	2	4	DH	643	lewy_body	0.0963190422470343	2
DH	2	4	DH	643	ad_reagan	0.0202947837570989	2
DH	2	4	DH	643	cogn_global	0.1809181459324	2
DH	2	4	DH	643	global_slope	0.0374087098734491	2
DH	2	4	DH	643	resilience	0.430602665716809	2
DH	3	4	DH	643	amyloid	0.024641167525747	2
DH	3	4	DH	643	tangles	0.357607825736264	2
DH	3	4	DH	643	nft	0.522925243496411	2
DH	3	4	DH	643	plaque_d	0.169918410113386	2
DH	3	4	DH	643	plaque_n	0.0149965885614076	2
DH	3	4	DH	643	tdp	0.444298796190503	2
DH	3	4	DH	643	cvda	0.506912166641868	2
DH	3	4	DH	643	gct	0.130459070992851	2
DH	3	4	DH	643	mct	0.999274737613284	2
DH	3	4	DH	643	arteriol	0.382862438802288	2
DH	3	4	DH	643	caa	0.342180189298673	2
DH	3	4	DH	643	lewy_body	0.320488611121861	2
DH	3	4	DH	643	ad_reagan	0.0178398597368004	2
DH	3	4	DH	643	cogn_global	0.146940849223261	2
DH	3	4	DH	643	global_slope	0.139439993028199	2
DH	3	4	DH	643	resilience	0.120286772228216	2
DH	4	4	DH	643	amyloid	0.0153753590027708	2
DH	4	4	DH	643	tangles	0.719180294144639	2
DH	4	4	DH	643	nft	0.674353568814128	2
DH	4	4	DH	643	plaque_d	0.0612624774221383	2
DH	4	4	DH	643	plaque_n	0.00607645349081709	2
DH	4	4	DH	643	tdp	0.834170308611182	2
DH	4	4	DH	643	cvda	0.302426662735887	2
DH	4	4	DH	643	gct	0.750511810788728	2
DH	4	4	DH	643	mct	0.337146623826023	2
DH	4	4	DH	643	arteriol	0.755993583321746	2
DH	4	4	DH	643	caa	0.0904285889039656	2
DH	4	4	DH	643	lewy_body	0.48617763646702	2
DH	4	4	DH	643	ad_reagan	0.00182168366290998	2
DH	4	4	DH	643	cogn_global	0.230232932128639	2
DH	4	4	DH	643	global_slope	0.137738803033218	2
DH	4	4	DH	643	resilience	0.4119881723664	2
DH	5	4	DH	643	amyloid	0.0164608578197043	2
DH	5	4	DH	643	tangles	0.016879171966177	2
DH	5	4	DH	643	nft	0.217659910618454	2
DH	5	4	DH	643	plaque_d	0.109405644588738	2
DH	5	4	DH	643	plaque_n	0.00213291621745175	2
DH	5	4	DH	643	tdp	0.869647743674189	2
DH	5	4	DH	643	cvda	0.297158825792375	2
DH	5	4	DH	643	gct	0.358080743130934	2
DH	5	4	DH	643	mct	0.161196189932852	2
DH	5	4	DH	643	arteriol	0.776392810242087	2
DH	5	4	DH	643	caa	0.0446961088744002	2
DH	5	4	DH	643	lewy_body	0.677773731627121	2
DH	5	4	DH	643	ad_reagan	0.00335625816677232	2
DH	5	4	DH	643	cogn_global	0.00260898449790112	2
DH	5	4	DH	643	global_slope	0.000156162586073573	2
DH	5	4	DH	643	resilience	0.0600586953963122	2
DP	2	2	D	192	amyloid	0.195560365905877	1
DP	2	2	D	192	tangles	0.732931374430754	1
DP	2	2	D	192	nft	0.63787331460143	1
DP	2	2	D	192	plaque_d	0.452651020858609	1
DP	2	2	D	192	plaque_n	0.120826555513672	1
DP	2	2	D	192	tdp	0.0651136084516051	1
DP	2	2	D	192	cvda	0.718474691698035	1
DP	2	2	D	192	gct	0.563064098285991	1
DP	2	2	D	192	mct	0.959623857226724	1
DP	2	2	D	192	arteriol	0.714841938696131	1
DP	2	2	D	192	caa	0.264250579019478	1
DP	2	2	D	192	lewy_body	0.696348948442297	1
DP	2	2	D	192	ad_reagan	0.227966586550066	1
DP	2	2	D	192	cogn_global	0.0405243047150592	1
DP	2	2	D	192	global_slope	0.0668655141222762	1
DP	2	2	D	192	resilience	0.0200642209449711	1
DP	3	2	D	192	amyloid	0.314380197822219	1
DP	3	2	D	192	tangles	0.310008063553793	1
DP	3	2	D	192	nft	0.566688879538146	1
DP	3	2	D	192	plaque_d	0.707404008332405	1
DP	3	2	D	192	plaque_n	0.144896487692852	1
DP	3	2	D	192	tdp	0.269194609921738	1
DP	3	2	D	192	cvda	0.581836153744897	1
DP	3	2	D	192	gct	0.523926736555992	1
DP	3	2	D	192	mct	0.375447619749288	1
DP	3	2	D	192	arteriol	0.984617430871283	1
DP	3	2	D	192	caa	0.459075271729756	1
DP	3	2	D	192	lewy_body	0.897405745223767	1
DP	3	2	D	192	ad_reagan	0.273848026318192	1
DP	3	2	D	192	cogn_global	0.0208299901784417	1
DP	3	2	D	192	global_slope	0.0251763133736762	1
DP	3	2	D	192	resilience	0.0329859855610227	1
DP	4	2	D	192	amyloid	0.168509376990198	1
DP	4	2	D	192	tangles	0.969556246221793	1
DP	4	2	D	192	nft	0.643654585357403	1
DP	4	2	D	192	plaque_d	0.145811220148499	1
DP	4	2	D	192	plaque_n	0.337359642168425	1
DP	4	2	D	192	tdp	0.471056824371674	1
DP	4	2	D	192	cvda	0.264843799059973	1
DP	4	2	D	192	gct	0.609391911678151	1
DP	4	2	D	192	mct	0.497956805457065	1
DP	4	2	D	192	arteriol	0.991450272011395	1
DP	4	2	D	192	caa	0.377640027749681	1
DP	4	2	D	192	lewy_body	0.434468559972946	1
DP	4	2	D	192	ad_reagan	0.761765630334858	1
DP	4	2	D	192	cogn_global	0.0764047679144057	1
DP	4	2	D	192	global_slope	0.0664188409336183	1
DP	4	2	D	192	resilience	0.0410019067999764	1
DP	5	2	D	192	amyloid	0.236212618135409	1
DP	5	2	D	192	tangles	0.939526450477839	1
DP	5	2	D	192	nft	0.624445181288511	1
DP	5	2	D	192	plaque_d	0.98931908785629	1
DP	5	2	D	192	plaque_n	0.3675135062452	1
DP	5	2	D	192	tdp	0.228744531002142	1
DP	5	2	D	192	cvda	0.0807117389521654	1
DP	5	2	D	192	gct	0.238664464675137	1
DP	5	2	D	192	mct	0.73889577679013	1
DP	5	2	D	192	arteriol	0.907827342339565	1
DP	5	2	D	192	caa	0.700524543378058	1
DP	5	2	D	192	lewy_body	0.442133606994469	1
DP	5	2	D	192	ad_reagan	0.482734031555408	1
DP	5	2	D	192	cogn_global	0.0892488853668453	1
DP	5	2	D	192	global_slope	0.0374504790673248	1
DP	5	2	D	192	resilience	0.0950059580488405	1
DP	2	2	P	192	amyloid	0.858155251202681	1
DP	2	2	P	192	tangles	0.0129357664408132	1
DP	2	2	P	192	nft	0.00408004853451673	1
DP	2	2	P	192	plaque_d	0.941926221074725	1
DP	2	2	P	192	plaque_n	0.274480405676647	1
DP	2	2	P	192	tdp	0.639230736513212	1
DP	2	2	P	192	cvda	0.258735245131433	1
DP	2	2	P	192	gct	0.820598326260106	1
DP	2	2	P	192	mct	0.258556031743186	1
DP	2	2	P	192	arteriol	0.59960790673162	1
DP	2	2	P	192	caa	0.494620785136823	1
DP	2	2	P	192	lewy_body	0.168045477985498	1
DP	2	2	P	192	ad_reagan	0.9171578566482	1
DP	2	2	P	192	cogn_global	0.360172935073406	1
DP	2	2	P	192	global_slope	0.280622870721121	1
DP	2	2	P	192	resilience	0.330466108457271	1
DP	3	2	P	192	amyloid	0.312971587902185	1
DP	3	2	P	192	tangles	0.0383299474721795	1
DP	3	2	P	192	nft	0.0113867910547676	1
DP	3	2	P	192	plaque_d	0.276779473260452	1
DP	3	2	P	192	plaque_n	0.355719343577898	1
DP	3	2	P	192	tdp	0.644443650190875	1
DP	3	2	P	192	cvda	0.0685645223520432	1
DP	3	2	P	192	gct	0.649451363341012	1
DP	3	2	P	192	mct	0.204131686593271	1
DP	3	2	P	192	arteriol	0.927161714811372	1
DP	3	2	P	192	caa	0.637025101428453	1
DP	3	2	P	192	lewy_body	0.121089042412006	1
DP	3	2	P	192	ad_reagan	0.475329505436792	1
DP	3	2	P	192	cogn_global	0.605964457162055	1
DP	3	2	P	192	global_slope	0.578231170614195	1
DP	3	2	P	192	resilience	0.304912701339587	1
DP	4	2	P	192	amyloid	0.714837310488945	1
DP	4	2	P	192	tangles	0.0554203743825766	1
DP	4	2	P	192	nft	0.0284619690386732	1
DP	4	2	P	192	plaque_d	0.982249022287872	1
DP	4	2	P	192	plaque_n	0.924284451208009	1
DP	4	2	P	192	tdp	0.145057391650976	1
DP	4	2	P	192	cvda	0.390861874047057	1
DP	4	2	P	192	gct	0.156966328387214	1
DP	4	2	P	192	mct	0.385551832442392	1
DP	4	2	P	192	arteriol	0.348957167459035	1
DP	4	2	P	192	caa	0.920878484071675	1
DP	4	2	P	192	lewy_body	0.871013520092983	1
DP	4	2	P	192	ad_reagan	0.93920305757317	1
DP	4	2	P	192	cogn_global	0.327094607303801	1
DP	4	2	P	192	global_slope	0.29466964425025	1
DP	4	2	P	192	resilience	0.613149041237384	1
DP	5	2	P	192	amyloid	0.276832562811012	1
DP	5	2	P	192	tangles	0.0228542560014327	1
DP	5	2	P	192	nft	0.050920067670002	1
DP	5	2	P	192	plaque_d	0.38845161604465	1
DP	5	2	P	192	plaque_n	0.172691132092691	1
DP	5	2	P	192	tdp	0.502877725784358	1
DP	5	2	P	192	cvda	0.121520876615588	1
DP	5	2	P	192	gct	0.150889622501019	1
DP	5	2	P	192	mct	0.534577393690383	1
DP	5	2	P	192	arteriol	0.144044270324413	1
DP	5	2	P	192	caa	0.265630394441459	1
DP	5	2	P	192	lewy_body	0.35474962102357	1
DP	5	2	P	192	ad_reagan	0.766489715285369	1
DP	5	2	P	192	cogn_global	0.00151818140474669	1
DP	5	2	P	192	global_slope	0.0011718840044331	1
DP	5	2	P	192	resilience	0.00170538733897582	1
DP	2	2	DP	192	amyloid	0.330794778243703	2
DP	2	2	DP	192	tangles	0.685376657032588	2
DP	2	2	DP	192	nft	0.461380754563687	2
DP	2	2	DP	192	plaque_d	0.705051790791972	2
DP	2	2	DP	192	plaque_n	0.237262282332069	2
DP	2	2	DP	192	tdp	0.196621970490931	2
DP	2	2	DP	192	cvda	0.535340730893136	2
DP	2	2	DP	192	gct	0.925855826531698	2
DP	2	2	DP	192	mct	0.810687134495488	2
DP	2	2	DP	192	arteriol	0.790035579508514	2
DP	2	2	DP	192	caa	0.536839715540553	2
DP	2	2	DP	192	lewy_body	0.752775957000389	2
DP	2	2	DP	192	ad_reagan	0.204531328549309	2
DP	2	2	DP	192	cogn_global	0.0506339132877737	2
DP	2	2	DP	192	global_slope	0.0332965418666341	2
DP	2	2	DP	192	resilience	0.0447717737356288	2
DP	3	2	DP	192	amyloid	0.256669967469228	2
DP	3	2	DP	192	tangles	0.847107962048483	2
DP	3	2	DP	192	nft	0.704181151707962	2
DP	3	2	DP	192	plaque_d	0.689021721807537	2
DP	3	2	DP	192	plaque_n	0.0815418879987642	2
DP	3	2	DP	192	tdp	0.361994490207784	2
DP	3	2	DP	192	cvda	0.389275537306482	2
DP	3	2	DP	192	gct	0.431203670894224	2
DP	3	2	DP	192	mct	0.670330238798793	2
DP	3	2	DP	192	arteriol	0.936001180238774	2
DP	3	2	DP	192	caa	0.0979368556119416	2
DP	3	2	DP	192	lewy_body	0.859791563403082	2
DP	3	2	DP	192	ad_reagan	0.0542483165514562	2
DP	3	2	DP	192	cogn_global	0.00913420276922181	2
DP	3	2	DP	192	global_slope	0.00266304865373623	2
DP	3	2	DP	192	resilience	0.014193907568097	2
DP	4	2	DP	192	amyloid	0.173351007807	2
DP	4	2	DP	192	tangles	0.912801785900557	2
DP	4	2	DP	192	nft	0.859271556172119	2
DP	4	2	DP	192	plaque_d	0.438124561468115	2
DP	4	2	DP	192	plaque_n	0.29412833767812	2
DP	4	2	DP	192	tdp	0.539294318891712	2
DP	4	2	DP	192	cvda	0.538052249456814	2
DP	4	2	DP	192	gct	0.81100062705926	2
DP	4	2	DP	192	mct	0.75467965876768	2
DP	4	2	DP	192	arteriol	0.857423557812984	2
DP	4	2	DP	192	caa	0.345015684095897	2
DP	4	2	DP	192	lewy_body	0.0937519367175057	2
DP	4	2	DP	192	ad_reagan	0.288103017662521	2
DP	4	2	DP	192	cogn_global	0.0291398388666082	2
DP	4	2	DP	192	global_slope	0.0343331104997278	2
DP	4	2	DP	192	resilience	0.0431236766281739	2
DP	5	2	DP	192	amyloid	0.35810549816549	2
DP	5	2	DP	192	tangles	0.967958452085542	2
DP	5	2	DP	192	nft	0.948632489991281	2
DP	5	2	DP	192	plaque_d	0.590116298548081	2
DP	5	2	DP	192	plaque_n	0.593762718521804	2
DP	5	2	DP	192	tdp	0.385144433795604	2
DP	5	2	DP	192	cvda	0.0812346185724661	2
DP	5	2	DP	192	gct	0.230167264201642	2
DP	5	2	DP	192	mct	0.458838023359034	2
DP	5	2	DP	192	arteriol	0.681505171466668	2
DP	5	2	DP	192	caa	0.144607643457508	2
DP	5	2	DP	192	lewy_body	0.389037998811632	2
DP	5	2	DP	192	ad_reagan	0.522988676814684	2
DP	5	2	DP	192	cogn_global	0.110547752583645	2
DP	5	2	DP	192	global_slope	0.0350896223656833	2
DP	5	2	DP	192	resilience	0.0170891374964034	2
DM	2	2	D	264	amyloid	0.0651228646799605	1
DM	2	2	D	264	tangles	0.0177468744635314	1
DM	2	2	D	264	nft	0.0140854990331876	1
DM	2	2	D	264	plaque_d	0.282796733291143	1
DM	2	2	D	264	plaque_n	0.17098785525656	1
DM	2	2	D	264	tdp	0.0248804685519814	1
DM	2	2	D	264	cvda	0.117936375644239	1
DM	2	2	D	264	gct	0.713211150663125	1
DM	2	2	D	264	mct	0.929746694694813	1
DM	2	2	D	264	arteriol	0.328553119468665	1
DM	2	2	D	264	caa	0.649712613448443	1
DM	2	2	D	264	lewy_body	0.742923901023643	1
DM	2	2	D	264	ad_reagan	0.171578680195125	1
DM	2	2	D	264	cogn_global	0.0456761038286316	1
DM	2	2	D	264	global_slope	0.0166106484715479	1
DM	2	2	D	264	resilience	0.341562370136168	1
DM	3	2	D	264	amyloid	0.0918805689496714	1
DM	3	2	D	264	tangles	0.0430164941611013	1
DM	3	2	D	264	nft	0.0519563744124262	1
DM	3	2	D	264	plaque_d	0.22412776515702	1
DM	3	2	D	264	plaque_n	0.199197402129491	1
DM	3	2	D	264	tdp	0.192677050184548	1
DM	3	2	D	264	cvda	0.52322769821478	1
DM	3	2	D	264	gct	0.593360729301631	1
DM	3	2	D	264	mct	0.667003460887297	1
DM	3	2	D	264	arteriol	0.794282816134708	1
DM	3	2	D	264	caa	0.957598337930586	1
DM	3	2	D	264	lewy_body	0.973589366868562	1
DM	3	2	D	264	ad_reagan	0.371887820414702	1
DM	3	2	D	264	cogn_global	0.226042618263702	1
DM	3	2	D	264	global_slope	0.163265632615264	1
DM	3	2	D	264	resilience	0.682523819666079	1
DM	4	2	D	264	amyloid	0.138036974776169	1
DM	4	2	D	264	tangles	0.0885805466930589	1
DM	4	2	D	264	nft	0.195149706745948	1
DM	4	2	D	264	plaque_d	0.873300186437395	1
DM	4	2	D	264	plaque_n	0.416021346717378	1
DM	4	2	D	264	tdp	0.327739317091692	1
DM	4	2	D	264	cvda	0.322027250104081	1
DM	4	2	D	264	gct	0.887155014827413	1
DM	4	2	D	264	mct	0.394605925958958	1
DM	4	2	D	264	arteriol	0.252188817322142	1
DM	4	2	D	264	caa	0.963847213734733	1
DM	4	2	D	264	lewy_body	0.77981664525701	1
DM	4	2	D	264	ad_reagan	0.532909921288215	1
DM	4	2	D	264	cogn_global	0.11940337432669	1
DM	4	2	D	264	global_slope	0.171268528061293	1
DM	4	2	D	264	resilience	0.0639583064569151	1
DM	5	2	D	264	amyloid	0.0205218768068001	1
DM	5	2	D	264	tangles	0.564225395339414	1
DM	5	2	D	264	nft	0.188214706588887	1
DM	5	2	D	264	plaque_d	0.759911736045449	1
DM	5	2	D	264	plaque_n	0.139303270577012	1
DM	5	2	D	264	tdp	0.752865654364539	1
DM	5	2	D	264	cvda	0.492758979354309	1
DM	5	2	D	264	gct	0.0157407239847266	1
DM	5	2	D	264	mct	0.930089756333907	1
DM	5	2	D	264	arteriol	0.0733930042158668	1
DM	5	2	D	264	caa	0.862221429553603	1
DM	5	2	D	264	lewy_body	0.920086181323965	1
DM	5	2	D	264	ad_reagan	0.406736790023078	1
DM	5	2	D	264	cogn_global	0.481667184150978	1
DM	5	2	D	264	global_slope	0.412196307706328	1
DM	5	2	D	264	resilience	0.793853522295022	1
DM	2	2	M	264	amyloid	0.766717939760071	1
DM	2	2	M	264	tangles	0.0721802505688531	1
DM	2	2	M	264	nft	0.365446237734171	1
DM	2	2	M	264	plaque_d	0.485881644970968	1
DM	2	2	M	264	plaque_n	0.185032854730998	1
DM	2	2	M	264	tdp	0.882089550295387	1
DM	2	2	M	264	cvda	0.667604744018271	1
DM	2	2	M	264	gct	0.607616486479142	1
DM	2	2	M	264	mct	0.396143161997141	1
DM	2	2	M	264	arteriol	0.387406920731792	1
DM	2	2	M	264	caa	0.25650136474619	1
DM	2	2	M	264	lewy_body	0.723618070235968	1
DM	2	2	M	264	ad_reagan	0.179196887685841	1
DM	2	2	M	264	cogn_global	0.123464159665859	1
DM	2	2	M	264	global_slope	0.263853772104864	1
DM	2	2	M	264	resilience	0.211314007647217	1
DM	3	2	M	264	amyloid	0.806959419739562	1
DM	3	2	M	264	tangles	0.0151069431756181	1
DM	3	2	M	264	nft	0.00276610545986894	1
DM	3	2	M	264	plaque_d	0.526965527416285	1
DM	3	2	M	264	plaque_n	0.27294989485767	1
DM	3	2	M	264	tdp	0.665459626985658	1
DM	3	2	M	264	cvda	0.879035444793533	1
DM	3	2	M	264	gct	0.846373099770479	1
DM	3	2	M	264	mct	0.635316598196472	1
DM	3	2	M	264	arteriol	0.417893847300115	1
DM	3	2	M	264	caa	0.820663210465112	1
DM	3	2	M	264	lewy_body	0.93557480263611	1
DM	3	2	M	264	ad_reagan	0.357372003375143	1
DM	3	2	M	264	cogn_global	0.0740841329212353	1
DM	3	2	M	264	global_slope	0.0148869108716582	1
DM	3	2	M	264	resilience	0.31172724224478	1
DM	4	2	M	264	amyloid	0.426211249621875	1
DM	4	2	M	264	tangles	0.00343548824413132	1
DM	4	2	M	264	nft	0.0128216152657932	1
DM	4	2	M	264	plaque_d	0.217889435199321	1
DM	4	2	M	264	plaque_n	0.0269312015270359	1
DM	4	2	M	264	tdp	0.922456425958265	1
DM	4	2	M	264	cvda	0.994641341009462	1
DM	4	2	M	264	gct	0.923295255422674	1
DM	4	2	M	264	mct	0.573885527473355	1
DM	4	2	M	264	arteriol	0.350195177868314	1
DM	4	2	M	264	caa	0.829650109924376	1
DM	4	2	M	264	lewy_body	0.906276461003194	1
DM	4	2	M	264	ad_reagan	0.0861489821155294	1
DM	4	2	M	264	cogn_global	0.0448956963350393	1
DM	4	2	M	264	global_slope	0.0239534880526805	1
DM	4	2	M	264	resilience	0.269354684618858	1
DM	5	2	M	264	amyloid	0.512696822944939	1
DM	5	2	M	264	tangles	0.0433165901978446	1
DM	5	2	M	264	nft	0.0970092881043564	1
DM	5	2	M	264	plaque_d	0.0850528425583812	1
DM	5	2	M	264	plaque_n	0.084421218899258	1
DM	5	2	M	264	tdp	0.604184729374618	1
DM	5	2	M	264	cvda	0.999545242081422	1
DM	5	2	M	264	gct	0.73502469977137	1
DM	5	2	M	264	mct	0.593772967313446	1
DM	5	2	M	264	arteriol	0.900721124391272	1
DM	5	2	M	264	caa	0.998708143161198	1
DM	5	2	M	264	lewy_body	0.451479208380328	1
DM	5	2	M	264	ad_reagan	0.0952783145046817	1
DM	5	2	M	264	cogn_global	0.0710482844642771	1
DM	5	2	M	264	global_slope	0.0253653756257377	1
DM	5	2	M	264	resilience	0.445876713894573	1
DM	2	3	DM	264	amyloid	0.0118873459770727	2
DM	2	3	DM	264	tangles	0.00262405261262121	2
DM	2	3	DM	264	nft	0.00269285569152255	2
DM	2	3	DM	264	plaque_d	0.148837487039382	2
DM	2	3	DM	264	plaque_n	0.0263473643323318	2
DM	2	3	DM	264	tdp	0.0158564776979803	2
DM	2	3	DM	264	cvda	0.110959280865796	2
DM	2	3	DM	264	gct	0.131024181956497	2
DM	2	3	DM	264	mct	0.683493903437273	2
DM	2	3	DM	264	arteriol	0.784051629621218	2
DM	2	3	DM	264	caa	0.960422908879085	2
DM	2	3	DM	264	lewy_body	0.130215197669264	2
DM	2	3	DM	264	ad_reagan	0.0600009094817362	2
DM	2	3	DM	264	cogn_global	0.00129490393486533	2
DM	2	3	DM	264	global_slope	0.00107743336755449	2
DM	2	3	DM	264	resilience	0.0865341566835222	2
DM	3	3	DM	264	amyloid	0.0776347885939963	2
DM	3	3	DM	264	tangles	0.0131898725165055	2
DM	3	3	DM	264	nft	0.0204497079123782	2
DM	3	3	DM	264	plaque_d	0.280573708098333	2
DM	3	3	DM	264	plaque_n	0.094869951198825	2
DM	3	3	DM	264	tdp	0.0466988139439839	2
DM	3	3	DM	264	cvda	0.499079758128129	2
DM	3	3	DM	264	gct	0.192846333214105	2
DM	3	3	DM	264	mct	0.665263500264567	2
DM	3	3	DM	264	arteriol	0.310823207221635	2
DM	3	3	DM	264	caa	0.947403517337183	2
DM	3	3	DM	264	lewy_body	0.922804734399689	2
DM	3	3	DM	264	ad_reagan	0.0593682918207409	2
DM	3	3	DM	264	cogn_global	0.00869199071377937	2
DM	3	3	DM	264	global_slope	0.0147220905351934	2
DM	3	3	DM	264	resilience	0.0497717915578019	2
DM	4	3	DM	264	amyloid	0.301869325557252	2
DM	4	3	DM	264	tangles	0.0943797320564006	2
DM	4	3	DM	264	nft	0.176252307335702	2
DM	4	3	DM	264	plaque_d	0.254291860332624	2
DM	4	3	DM	264	plaque_n	0.125014029488924	2
DM	4	3	DM	264	tdp	0.219541837192039	2
DM	4	3	DM	264	cvda	0.801027539102146	2
DM	4	3	DM	264	gct	0.88559375838646	2
DM	4	3	DM	264	mct	0.93934676571642	2
DM	4	3	DM	264	arteriol	0.0651031059513184	2
DM	4	3	DM	264	caa	0.7819076888201	2
DM	4	3	DM	264	lewy_body	0.996059247786881	2
DM	4	3	DM	264	ad_reagan	0.129653719088263	2
DM	4	3	DM	264	cogn_global	0.0513908474959201	2
DM	4	3	DM	264	global_slope	0.02747869223141	2
DM	4	3	DM	264	resilience	0.242415932180372	2
DM	5	3	DM	264	amyloid	0.148067338558427	2
DM	5	3	DM	264	tangles	0.0433794257547043	2
DM	5	3	DM	264	nft	0.163317943672375	2
DM	5	3	DM	264	plaque_d	0.472902793236627	2
DM	5	3	DM	264	plaque_n	0.293960611131003	2
DM	5	3	DM	264	tdp	0.202444339540973	2
DM	5	3	DM	264	cvda	0.58781621176722	2
DM	5	3	DM	264	gct	0.8094719768692	2
DM	5	3	DM	264	mct	0.781897737364471	2
DM	5	3	DM	264	arteriol	0.0187822825270749	2
DM	5	3	DM	264	caa	0.904309622356953	2
DM	5	3	DM	264	lewy_body	0.841194508751883	2
DM	5	3	DM	264	ad_reagan	0.200108357983187	2
DM	5	3	DM	264	cogn_global	0.118212975340647	2
DM	5	3	DM	264	global_slope	0.0424113787897667	2
DM	5	3	DM	264	resilience	0.130123586184156	2
HP	2	2	H	173	amyloid	0.06930302755952	1
HP	2	2	H	173	tangles	0.466003409332212	1
HP	2	2	H	173	nft	0.501276266908837	1
HP	2	2	H	173	plaque_d	0.116782082811924	1
HP	2	2	H	173	plaque_n	0.0983404959009655	1
HP	2	2	H	173	tdp	0.264146930005766	1
HP	2	2	H	173	cvda	0.787936308354794	1
HP	2	2	H	173	gct	0.739218164767397	1
HP	2	2	H	173	mct	0.541573139956531	1
HP	2	2	H	173	arteriol	0.717348201551319	1
HP	2	2	H	173	caa	0.111352606631747	1
HP	2	2	H	173	lewy_body	0.112074746301422	1
HP	2	2	H	173	ad_reagan	0.046107566267583	1
HP	2	2	H	173	cogn_global	0.924684627610878	1
HP	2	2	H	173	global_slope	0.796549106757402	1
HP	2	2	H	173	resilience	0.9230315772098	1
HP	3	2	H	173	amyloid	0.760886989506281	1
HP	3	2	H	173	tangles	0.531444499831645	1
HP	3	2	H	173	nft	0.794487173715606	1
HP	3	2	H	173	plaque_d	0.678317276472666	1
HP	3	2	H	173	plaque_n	0.474755297834869	1
HP	3	2	H	173	tdp	0.784332379921613	1
HP	3	2	H	173	cvda	0.786835567000018	1
HP	3	2	H	173	gct	0.140448868930895	1
HP	3	2	H	173	mct	0.693125845670454	1
HP	3	2	H	173	arteriol	0.506471567143527	1
HP	3	2	H	173	caa	0.244595112079974	1
HP	3	2	H	173	lewy_body	0.475010245251102	1
HP	3	2	H	173	ad_reagan	0.199562062662022	1
HP	3	2	H	173	cogn_global	0.791736880846969	1
HP	3	2	H	173	global_slope	0.858612851329733	1
HP	3	2	H	173	resilience	0.539207245920615	1
HP	4	2	H	173	amyloid	0.152851021324934	1
HP	4	2	H	173	tangles	0.294256566987876	1
HP	4	2	H	173	nft	0.791863816800633	1
HP	4	2	H	173	plaque_d	0.349081175341511	1
HP	4	2	H	173	plaque_n	0.163331260759753	1
HP	4	2	H	173	tdp	0.527920242555921	1
HP	4	2	H	173	cvda	0.853169230068782	1
HP	4	2	H	173	gct	0.0500646128611567	1
HP	4	2	H	173	mct	0.794258578223983	1
HP	4	2	H	173	arteriol	0.971146711917966	1
HP	4	2	H	173	caa	0.27623826576975	1
HP	4	2	H	173	lewy_body	0.111498734632707	1
HP	4	2	H	173	ad_reagan	0.0371642789255751	1
HP	4	2	H	173	cogn_global	0.146917006479954	1
HP	4	2	H	173	global_slope	0.455580152443163	1
HP	4	2	H	173	resilience	0.629790344886386	1
HP	5	2	H	173	amyloid	0.561554708702701	1
HP	5	2	H	173	tangles	0.289818289692604	1
HP	5	2	H	173	nft	0.482488651185438	1
HP	5	2	H	173	plaque_d	0.804207945639439	1
HP	5	2	H	173	plaque_n	0.539693655184476	1
HP	5	2	H	173	tdp	0.912634566827208	1
HP	5	2	H	173	cvda	0.914216497613646	1
HP	5	2	H	173	gct	0.649838351056751	1
HP	5	2	H	173	mct	0.864285751866194	1
HP	5	2	H	173	arteriol	0.832292204338999	1
HP	5	2	H	173	caa	0.299530808108711	1
HP	5	2	H	173	lewy_body	0.203208574171243	1
HP	5	2	H	173	ad_reagan	0.17015510634388	1
HP	5	2	H	173	cogn_global	0.56249254255037	1
HP	5	2	H	173	global_slope	0.663458904914048	1
HP	5	2	H	173	resilience	0.830398101866068	1
HP	2	2	P	173	amyloid	0.896940232505675	1
HP	2	2	P	173	tangles	0.00999957355069523	1
HP	2	2	P	173	nft	0.00126949064064966	1
HP	2	2	P	173	plaque_d	0.583044581309543	1
HP	2	2	P	173	plaque_n	0.217698149993953	1
HP	2	2	P	173	tdp	0.356614737835798	1
HP	2	2	P	173	cvda	0.0822994119156821	1
HP	2	2	P	173	gct	0.673709901238472	1
HP	2	2	P	173	mct	0.213574574778666	1
HP	2	2	P	173	arteriol	0.947039357730673	1
HP	2	2	P	173	caa	0.244066641947391	1
HP	2	2	P	173	lewy_body	0.0581988267569129	1
HP	2	2	P	173	ad_reagan	0.961660147846693	1
HP	2	2	P	173	cogn_global	0.356981614027959	1
HP	2	2	P	173	global_slope	0.287558022500807	1
HP	2	2	P	173	resilience	0.150345206519156	1
HP	3	2	P	173	amyloid	0.905374270198399	1
HP	3	2	P	173	tangles	0.0366262360129249	1
HP	3	2	P	173	nft	0.00491082624859967	1
HP	3	2	P	173	plaque_d	0.565670615614077	1
HP	3	2	P	173	plaque_n	0.5061455646643	1
HP	3	2	P	173	tdp	0.554462478569459	1
HP	3	2	P	173	cvda	0.380908781187544	1
HP	3	2	P	173	gct	0.119791663311922	1
HP	3	2	P	173	mct	0.358399440643384	1
HP	3	2	P	173	arteriol	0.890715011968297	1
HP	3	2	P	173	caa	0.60571038187788	1
HP	3	2	P	173	lewy_body	0.65359751164499	1
HP	3	2	P	173	ad_reagan	0.753186639604509	1
HP	3	2	P	173	cogn_global	0.958300122626285	1
HP	3	2	P	173	global_slope	0.522642554216192	1
HP	3	2	P	173	resilience	0.275889259757661	1
HP	4	2	P	173	amyloid	0.204116979003136	1
HP	4	2	P	173	tangles	0.0218077762124837	1
HP	4	2	P	173	nft	0.0454329363104377	1
HP	4	2	P	173	plaque_d	0.108697310374241	1
HP	4	2	P	173	plaque_n	0.674094441259152	1
HP	4	2	P	173	tdp	0.555232555721888	1
HP	4	2	P	173	cvda	0.0439450066807149	1
HP	4	2	P	173	gct	0.139413513253228	1
HP	4	2	P	173	mct	0.744768017297787	1
HP	4	2	P	173	arteriol	0.330114410567085	1
HP	4	2	P	173	caa	0.378975107252005	1
HP	4	2	P	173	lewy_body	0.815836603605832	1
HP	4	2	P	173	ad_reagan	0.933120619817968	1
HP	4	2	P	173	cogn_global	0.802226727380717	1
HP	4	2	P	173	global_slope	0.434193874922327	1
HP	4	2	P	173	resilience	0.431185217524678	1
HP	5	2	P	173	amyloid	0.0312474356668459	1
HP	5	2	P	173	tangles	0.0460908745173702	1
HP	5	2	P	173	nft	0.111066010152786	1
HP	5	2	P	173	plaque_d	0.044406751915874	1
HP	5	2	P	173	plaque_n	0.0537489652952515	1
HP	5	2	P	173	tdp	0.685296268895988	1
HP	5	2	P	173	cvda	0.101364725202791	1
HP	5	2	P	173	gct	0.0930136838606479	1
HP	5	2	P	173	mct	0.421201214923643	1
HP	5	2	P	173	arteriol	0.738073354064244	1
HP	5	2	P	173	caa	0.911250692681214	1
HP	5	2	P	173	lewy_body	0.872098966551038	1
HP	5	2	P	173	ad_reagan	0.586182007041109	1
HP	5	2	P	173	cogn_global	0.0648993715754707	1
HP	5	2	P	173	global_slope	0.0158266482539653	1
HP	5	2	P	173	resilience	0.419412196192227	1
HP	2	2	HP	173	amyloid	0.129123300492582	2
HP	2	2	HP	173	tangles	0.603514275070276	2
HP	2	2	HP	173	nft	0.427206330141576	2
HP	2	2	HP	173	plaque_d	0.16783335670423	2
HP	2	2	HP	173	plaque_n	0.159026445561066	2
HP	2	2	HP	173	tdp	0.374531673636586	2
HP	2	2	HP	173	cvda	0.907704822888245	2
HP	2	2	HP	173	gct	0.622475173241591	2
HP	2	2	HP	173	mct	0.468500714341661	2
HP	2	2	HP	173	arteriol	0.543661730534711	2
HP	2	2	HP	173	caa	0.163899545057377	2
HP	2	2	HP	173	lewy_body	0.135398621255319	2
HP	2	2	HP	173	ad_reagan	0.0775818093829246	2
HP	2	2	HP	173	cogn_global	0.899644249573855	2
HP	2	2	HP	173	global_slope	0.983058886703118	2
HP	2	2	HP	173	resilience	0.869648499869893	2
HP	3	2	HP	173	amyloid	0.289258497299443	2
HP	3	2	HP	173	tangles	0.997026842511332	2
HP	3	2	HP	173	nft	0.458030614661425	2
HP	3	2	HP	173	plaque_d	0.403405015720378	2
HP	3	2	HP	173	plaque_n	0.191918051589283	2
HP	3	2	HP	173	tdp	0.760579343729275	2
HP	3	2	HP	173	cvda	0.973465507609051	2
HP	3	2	HP	173	gct	0.180215031857961	2
HP	3	2	HP	173	mct	0.861763398498932	2
HP	3	2	HP	173	arteriol	0.724335004361523	2
HP	3	2	HP	173	caa	0.598798687145805	2
HP	3	2	HP	173	lewy_body	0.0629401677887236	2
HP	3	2	HP	173	ad_reagan	0.134369570136119	2
HP	3	2	HP	173	cogn_global	0.935944140737521	2
HP	3	2	HP	173	global_slope	0.844149015194016	2
HP	3	2	HP	173	resilience	0.945826454720526	2
HP	4	2	HP	173	amyloid	0.250954677813521	2
HP	4	2	HP	173	tangles	0.765500008277662	2
HP	4	2	HP	173	nft	0.917099753937406	2
HP	4	2	HP	173	plaque_d	0.341728150277398	2
HP	4	2	HP	173	plaque_n	0.16406914311556	2
HP	4	2	HP	173	tdp	0.685964858673191	2
HP	4	2	HP	173	cvda	0.978379804013043	2
HP	4	2	HP	173	gct	0.246255455674835	2
HP	4	2	HP	173	mct	0.906420909436809	2
HP	4	2	HP	173	arteriol	0.93487478194957	2
HP	4	2	HP	173	caa	0.117986642543771	2
HP	4	2	HP	173	lewy_body	0.0409137489299983	2
HP	4	2	HP	173	ad_reagan	0.0497232946619128	2
HP	4	2	HP	173	cogn_global	0.732619634960882	2
HP	4	2	HP	173	global_slope	0.807714954306449	2
HP	4	2	HP	173	resilience	0.893159818075497	2
HP	5	2	HP	173	amyloid	0.0553452956519508	2
HP	5	2	HP	173	tangles	0.00450799591318866	2
HP	5	2	HP	173	nft	0.0966266807721979	2
HP	5	2	HP	173	plaque_d	0.0920872618504064	2
HP	5	2	HP	173	plaque_n	0.0291847557035753	2
HP	5	2	HP	173	tdp	0.733686647499446	2
HP	5	2	HP	173	cvda	0.88140457015444	2
HP	5	2	HP	173	gct	0.294157836141178	2
HP	5	2	HP	173	mct	0.874929296427112	2
HP	5	2	HP	173	arteriol	0.941376203832771	2
HP	5	2	HP	173	caa	0.663262431254603	2
HP	5	2	HP	173	lewy_body	0.0109127366537018	2
HP	5	2	HP	173	ad_reagan	0.0142360919998739	2
HP	5	2	HP	173	cogn_global	0.0787626477508172	2
HP	5	2	HP	173	global_slope	0.239945810737537	2
HP	5	2	HP	173	resilience	0.594851863597252	2
HM	2	2	H	242	amyloid	0.297170553795438	1
HM	2	2	H	242	tangles	0.443740275249304	1
HM	2	2	H	242	nft	0.923053582563829	1
HM	2	2	H	242	plaque_d	0.0699870667606164	1
HM	2	2	H	242	plaque_n	0.492462051428121	1
HM	2	2	H	242	tdp	0.315129660385952	1
HM	2	2	H	242	cvda	0.527823605254135	1
HM	2	2	H	242	gct	0.601546274406422	1
HM	2	2	H	242	mct	0.759735904226406	1
HM	2	2	H	242	arteriol	0.65936094791067	1
HM	2	2	H	242	caa	0.430062763332531	1
HM	2	2	H	242	lewy_body	0.0644679453905447	1
HM	2	2	H	242	ad_reagan	0.30343222382442	1
HM	2	2	H	242	cogn_global	0.0666948667882106	1
HM	2	2	H	242	global_slope	0.0372447331379891	1
HM	2	2	H	242	resilience	0.0245495153953119	1
HM	3	2	H	242	amyloid	0.653609320106903	1
HM	3	2	H	242	tangles	0.648456637557041	1
HM	3	2	H	242	nft	0.637787402971277	1
HM	3	2	H	242	plaque_d	0.233530091660177	1
HM	3	2	H	242	plaque_n	0.72673619414073	1
HM	3	2	H	242	tdp	0.573350183577279	1
HM	3	2	H	242	cvda	0.621238439820938	1
HM	3	2	H	242	gct	0.214113793733982	1
HM	3	2	H	242	mct	0.607633706190255	1
HM	3	2	H	242	arteriol	0.695420388160773	1
HM	3	2	H	242	caa	0.0281182494214879	1
HM	3	2	H	242	lewy_body	0.0366818495725323	1
HM	3	2	H	242	ad_reagan	0.632983342090599	1
HM	3	2	H	242	cogn_global	0.096201306631822	1
HM	3	2	H	242	global_slope	0.101580918318693	1
HM	3	2	H	242	resilience	0.0298451617047434	1
HM	4	2	H	242	amyloid	0.304550167754432	1
HM	4	2	H	242	tangles	0.90362848371942	1
HM	4	2	H	242	nft	0.992638821362266	1
HM	4	2	H	242	plaque_d	0.498137519839318	1
HM	4	2	H	242	plaque_n	0.574368106662308	1
HM	4	2	H	242	tdp	0.471591249144891	1
HM	4	2	H	242	cvda	0.74034416459735	1
HM	4	2	H	242	gct	0.143570056877571	1
HM	4	2	H	242	mct	0.835981742176284	1
HM	4	2	H	242	arteriol	0.734608161216678	1
HM	4	2	H	242	caa	0.685473805935341	1
HM	4	2	H	242	lewy_body	0.186139200061336	1
HM	4	2	H	242	ad_reagan	0.48009534474171	1
HM	4	2	H	242	cogn_global	0.0599527862990133	1
HM	4	2	H	242	global_slope	0.0352958609568029	1
HM	4	2	H	242	resilience	0.0256071903090704	1
HM	5	2	H	242	amyloid	0.895498116280895	1
HM	5	2	H	242	tangles	0.709215590223599	1
HM	5	2	H	242	nft	0.86029341970288	1
HM	5	2	H	242	plaque_d	0.313810881515829	1
HM	5	2	H	242	plaque_n	0.952408296902277	1
HM	5	2	H	242	tdp	0.60199183969957	1
HM	5	2	H	242	cvda	0.669025236166053	1
HM	5	2	H	242	gct	0.614820242663579	1
HM	5	2	H	242	mct	0.465854217628374	1
HM	5	2	H	242	arteriol	0.961563256327434	1
HM	5	2	H	242	caa	0.317912178738722	1
HM	5	2	H	242	lewy_body	0.128618898615347	1
HM	5	2	H	242	ad_reagan	0.906429736001529	1
HM	5	2	H	242	cogn_global	0.317566230166417	1
HM	5	2	H	242	global_slope	0.118043602965008	1
HM	5	2	H	242	resilience	0.171636019885236	1
HM	2	2	M	242	amyloid	0.298122041808259	1
HM	2	2	M	242	tangles	0.0356411050600197	1
HM	2	2	M	242	nft	0.155451823546734	1
HM	2	2	M	242	plaque_d	0.916227328085684	1
HM	2	2	M	242	plaque_n	0.0545030936261915	1
HM	2	2	M	242	tdp	0.776692115615894	1
HM	2	2	M	242	cvda	0.312034684557823	1
HM	2	2	M	242	gct	0.628655772256362	1
HM	2	2	M	242	mct	0.511759994502412	1
HM	2	2	M	242	arteriol	0.0764491706186581	1
HM	2	2	M	242	caa	0.227379105536157	1
HM	2	2	M	242	lewy_body	0.939548217481624	1
HM	2	2	M	242	ad_reagan	0.0386096517638718	1
HM	2	2	M	242	cogn_global	0.142214063389425	1
HM	2	2	M	242	global_slope	0.288139269187907	1
HM	2	2	M	242	resilience	0.255239676612914	1
HM	3	2	M	242	amyloid	0.681424027198048	1
HM	3	2	M	242	tangles	0.0310420031303575	1
HM	3	2	M	242	nft	0.00777223824551855	1
HM	3	2	M	242	plaque_d	0.802860651813278	1
HM	3	2	M	242	plaque_n	0.0759362579707648	1
HM	3	2	M	242	tdp	0.960470024015732	1
HM	3	2	M	242	cvda	0.814412395768136	1
HM	3	2	M	242	gct	0.621960593914366	1
HM	3	2	M	242	mct	0.475943923153413	1
HM	3	2	M	242	arteriol	0.442371881030937	1
HM	3	2	M	242	caa	0.350095552869844	1
HM	3	2	M	242	lewy_body	0.81696141331243	1
HM	3	2	M	242	ad_reagan	0.0942755891192768	1
HM	3	2	M	242	cogn_global	0.0772346431858424	1
HM	3	2	M	242	global_slope	0.053918105021862	1
HM	3	2	M	242	resilience	0.310507229813258	1
HM	4	2	M	242	amyloid	0.663695494583453	1
HM	4	2	M	242	tangles	0.0212816239273725	1
HM	4	2	M	242	nft	0.00734957007260952	1
HM	4	2	M	242	plaque_d	0.742934010726247	1
HM	4	2	M	242	plaque_n	0.0511629451956221	1
HM	4	2	M	242	tdp	0.969446546267956	1
HM	4	2	M	242	cvda	0.780016085879501	1
HM	4	2	M	242	gct	0.890071441288971	1
HM	4	2	M	242	mct	0.413155791470215	1
HM	4	2	M	242	arteriol	0.47880622901194	1
HM	4	2	M	242	caa	0.487672078811277	1
HM	4	2	M	242	lewy_body	0.495778043038426	1
HM	4	2	M	242	ad_reagan	0.0946383760931253	1
HM	4	2	M	242	cogn_global	0.0329496708391204	1
HM	4	2	M	242	global_slope	0.0501479447540559	1
HM	4	2	M	242	resilience	0.0823689759590351	1
HM	5	2	M	242	amyloid	0.516033163379244	1
HM	5	2	M	242	tangles	0.305841372712588	1
HM	5	2	M	242	nft	0.12699269866836	1
HM	5	2	M	242	plaque_d	0.0433498340121629	1
HM	5	2	M	242	plaque_n	0.033299092284999	1
HM	5	2	M	242	tdp	0.731398969816917	1
HM	5	2	M	242	cvda	0.807713942240865	1
HM	5	2	M	242	gct	0.793468677640954	1
HM	5	2	M	242	mct	0.492937827377495	1
HM	5	2	M	242	arteriol	0.625492479019058	1
HM	5	2	M	242	caa	0.87370349070136	1
HM	5	2	M	242	lewy_body	0.575798038973662	1
HM	5	2	M	242	ad_reagan	0.0529803679524441	1
HM	5	2	M	242	cogn_global	0.107388186374417	1
HM	5	2	M	242	global_slope	0.258445488696572	1
HM	5	2	M	242	resilience	0.266380520555145	1
HM	2	4	HM	242	amyloid	0.276096304771378	2
HM	2	4	HM	242	tangles	0.375814472360191	2
HM	2	4	HM	242	nft	0.988481882114793	2
HM	2	4	HM	242	plaque_d	0.0668666954270919	2
HM	2	4	HM	242	plaque_n	0.401298464606904	2
HM	2	4	HM	242	tdp	0.345330600676836	2
HM	2	4	HM	242	cvda	0.554840275457561	2
HM	2	4	HM	242	gct	0.642744934720062	2
HM	2	4	HM	242	mct	0.737629714595373	2
HM	2	4	HM	242	arteriol	0.623947208583815	2
HM	2	4	HM	242	caa	0.43121743059632	2
HM	2	4	HM	242	lewy_body	0.0625743390697835	2
HM	2	4	HM	242	ad_reagan	0.251768628339419	2
HM	2	4	HM	242	cogn_global	0.0522043534926024	2
HM	2	4	HM	242	global_slope	0.0293123556283797	2
[truncated: 11,505 more rows]
